# Supplementary material for: Targeted transcriptomics reveals signatures of large-scale independent origins and concerted regulation of effector genes in Radopholus similis
Source: PLoS Pathog. 2021 Nov 8;17(11):e1010036. doi: 10.1371/journal.ppat.1010036 (PMC8601627; doi:10.1371/journal.ppat.1010036)
Supplement: S1 Table — (XLSX) [file ppat.1010036.s001.xlsx]

## Sheet: S1 Table
S1 Table. List of 2,218 Radopholus similis transcripts coding predictive secreted proteins and corresponding annotation.
					CAZymes prediciton
Transcript_name	PFAM domain	PFAM annotation	Sequence Description (Blast2GO)	Blast Top Hit Taxonomy Name (Blast2GO)	HMMER	Hotpep	DIAMOND
g10006.t1	PF04099.13	Sybindin	Protein CBG19270	Meloidogyne enterolobii
g10025.t1	PF03476.17, PF03473.18	MOSC_N, MOSC	MOSC domain-containing protein	Halicephalobus sp. NKZ332
g10034.t1			unnamed protein product	Meloidogyne enterolobii
g10044.t1			---NA---
g10049.t1			---NA---
g10050.t1			---NA---
g10055.t1			---NA---
g10056.t1	PF01549.25	ShK	putative esophageal gland cell secretory protein 2	Meloidogyne incognita
g10058.t1			---NA---
g10066.t1	PF00059.22	Lectin_C	C-type lectin	Rotylenchulus reniformis
g10067.t1			---NA---
g10068.t1			---NA---
g1007.t1	PF08235.14	LNS2	SJCHGC04539 protein	Cafeteria roenbergensis
g1010.t1			---NA---
g10113.t1	PF00105.19, PF00104.31	zf-C4, Hormone_recep	hypothetical protein L596_016096	Steinernema carpocapsae
g10113.t2	PF00105.19, PF00104.31	zf-C4, Hormone_recep	Nuclear hormone receptor family member nhr-49	Toxocara canis
g10131.t1	PF00191.21, PF00191.21	Annexin, Annexin	Annexin repeat domain containing protein	Halicephalobus sp. NKZ332
g10131.t2	PF00191.21, PF00191.21	Annexin, Annexin	Annexin repeat domain containing protein	Halicephalobus sp. NKZ332
g10139.t1			---NA---
g10146.t1			---NA---
g10148.t1			Small GTPase superfamily and Small GTPase superfamily, Rho type and Small GTPase superfamily, Rab type and Small GTP-binding protein domain and Small GTPase superfamily, Ras type and P-loop containing nucleoside triphosphate hydrolase domain-containing protein	Halicephalobus sp. NKZ332
g10152.t1	PF01060.24	TTR-52	Transthyretin-like family-containing protein	Oesophagostomum dentatum
g10166.t1			---NA---
g10183.t1	PF00024.27, PF00024.27, PF00024.27	PAN_1, PAN_1, PAN_1	hypothetical protein FO519_009240	Halicephalobus sp. NKZ332
g1019.t1			---NA---
g1022.t1			---NA---
g10232.t1			unnamed protein product	Wuchereria bancrofti
g10234.t1			---NA---
g10247.t1	PF13202.7	EF-hand_5	---NA---
g1025.t1			---NA---
g10258.t1			---NA---
g1026.t1	PF00112.24	Peptidase_C1	cathepsin B	Radopholus similis
g10265.t1			---NA---
g10266.t1			---NA---
g10269.t1			---NA---
g10269.t2			---NA---
g10271.t1	PF00812.18, PF10551.10	Ephrin, MULE	unnamed protein product	Acanthocheilonema viteae
g10272.t1	PF00092.29, PF00092.29	VWA, VWA	von Willebrand factor domain containing protein	Steinernema carpocapsae
g10290.t1	PF00088.19, PF16863.6, PF13802.7, PF01055.27	Trefoil, NtCtMGAM_N, Gal_mutarotas_2, Glyco_hydro_31	Glycoside hydrolase domain containing protein	Toxocara canis	GH31(289-789)	GH31	GH31
g10291.t1			Cys_knot domain-containing protein	Caenorhabditis latens/Caenorhabditis remanei
g10292.t1			---NA---
g10293.t1			---NA---
g10319.t1			---NA---
g10322.t1	PF00092.29, PF00092.29, PF00092.29, PF00092.29, PF00092.29, PF13768.7, PF00092.29	VWA, VWA, VWA, VWA, VWA, VWA_3, VWA	hypothetical protein FO519_002700	Halicephalobus sp. NKZ332
g10323.t1			---NA---
g10324.t1	PF03211.14	Pectate_lyase	pectate lyase 2	Radopholus similis	PL3_3(31-233)	N	PL3
g10329.t1			---NA---
g10332.t1	PF02520.18	DUF148	SXP/RAL-2 protein	Meloidogyne enterolobii
g10333.t1	PF00089.27	Trypsin	serine proteinase	Heterodera glycines
g10334.t1			---NA---
g10336.t1			---NA---
g10364.t1			---NA---
g10367.t1	PF01681.18	C6	C6 domain-containing protein	Halicephalobus sp. NKZ332
g10370.t1	PF01060.24	TTR-52	Transthyretin-like protein 5	Toxocara canis
g10375.t1			Protein C06E7.88	Meloidogyne enterolobii
g10392.t1			unnamed protein product	Meloidogyne enterolobii
g10395.t1	PF00069.26	Pkinase	Cysteine-rich receptor-like protein kinase 3	Litomosoides sigmodontis
g10410.t1	PF00150.19	Cellulase	beta-1,4-endoglucanase	Hirschmanniella mucronata	GH5_2(38-284)	GH5+CBM2	N
g10411.t1	PF01060.24	TTR-52	Transthyretin-like family protein	Steinernema carpocapsae
g10418.t1			---NA---
g10421.t1	PF00150.19	Cellulase	ricin-type beta-trefoil lectin domain protein	Nonomuraea polychroma	GH5(108-369)	GH0+CBM13	N
g10427.t1			---NA---
g10439.t1	PF13639.7	zf-RING_2	---NA---
g1044.t1	PF00008.28	EGF	EGF domain-containing protein	Bursaphelenchus xylophilus
g10456.t1			hypothetical protein FO519_002131	Halicephalobus sp. NKZ332
g10457.t2	PF02351.17	GDNF	GDNF/GAS1 domain-containing protein	Halicephalobus sp. NKZ332
g10490.t1			---NA---
g10496.t1			Protein C39E9.8, isoform d	Steinernema carpocapsae
g10498.t1			---NA---
g10499.t1			---NA---
g10501.t1			PAN domain protein	Meloidogyne enterolobii
g10512.t1	PF00110.20	wnt	wnt family protein	Halicephalobus sp. NKZ332
g10530.t1			hypothetical protein L596_002465	Steinernema carpocapsae
g1054.t1			---NA---
g10543.t1	PF00135.29	COesterase	hypothetical protein FO519_003992	Halicephalobus sp. NKZ332
g10559.t1	PF01400.25, PF01549.25, PF01549.25	Astacin, ShK, ShK	Zinc metalloproteinase nas-13	Caenorhabditis nigoni
g10568.t1			---NA---
g10569.t1			hypothetical protein	Fangia hongkongensis
g10585.t1			hypothetical protein L596_029680	Steinernema carpocapsae
g10597.t1	PF13343.7	SBP_bac_6	extracellular solute-binding protein	Rhizobium sp.
g10602.t1			hypothetical protein L596_014488	Steinernema carpocapsae
g10605.t1	PF01764.26	Lipase_3	triacylglycerol lipase	Haemonchus contortus
g10609.t1			---NA---
g10619.t1			---NA---
g10620.t1			---NA---
g10651.t1	PF01682.20	DB	---NA---
g10664.t1			unnamed protein product	Litomosoides sigmodontis
g10664.t2			unnamed protein product	Litomosoides sigmodontis
g10664.t3			unnamed protein product	Litomosoides sigmodontis
g10669.t1			---NA---
g10675.t1			---NA---
g10682.t1			---NA---
g1071.t1			---NA---
g1072.t1	PF01681.18	C6	---NA---
g10726.t1	PF14625.7	Lustrin_cystein	hypothetical protein FO519_006219	Halicephalobus sp. NKZ332
g10731.t1			unnamed protein product	Meloidogyne enterolobii
g10763.t1			---NA---
g1079.t1	PF00024.27, PF00024.27, PF00024.27	PAN_1, PAN_1, PAN_1	hypothetical protein L596_025864	Steinernema carpocapsae
g10792.t1	PF01697.28	Glyco_transf_92	Glycosyltransferase family 92 protein F59C6.8	Halicephalobus sp. NKZ332	GT92(178-420)	N	N
g10799.t1	PF00112.24	Peptidase_C1	cathepsin B	Radopholus similis
g10803.t1	PF03372.24	Exo_endo_phos	unnamed protein product	Angiostrongylus costaricensis
g10809.t1			---NA---
g10811.t1			---NA---
g10815.t1			---NA---
g10819.t1			---NA---
g10821.t1			---NA---
g10853.t1			---NA---
g10854.t1			hypothetical protein Tcan_06414	Toxocara canis
g10858.t1			hypothetical protein FO519_006345	Halicephalobus sp. NKZ332
g10860.t1	PF01661.22	Macro	O-acetyl-ADP-ribose deacetylase	Promicromonospora sp. PT9
g10861.t1			---NA---
g10864.t1			---NA---
g10872.t1			---NA---
g10899.t1			---NA---
g10900.t1			Calycin-like domain and Calycin domain-containing protein	Steinernema carpocapsae
g10902.t1	PF04916.14	Phospholip_B	Putative phospholipase B-like 2	Halicephalobus sp. NKZ332
g1091.t1	PF00396.19, PF00396.19, PF00396.19	Granulin, Granulin, Granulin	progranulin isoform X3	Toxocara canis
g10912.t1			---NA---
g10913.t1			---NA---
g10914.t1	PF05649.14, PF01431.22	Peptidase_M13_N, Peptidase_M13	Peptidase M13 domain containing protein	Toxocara canis
g10914.t2	PF05649.14, PF01431.22	Peptidase_M13_N, Peptidase_M13	Peptidase M13 domain containing protein	Toxocara canis
g10923.t1	PF13855.7, PF13855.7, PF13855.7	LRR_8, LRR_8, LRR_8	leucine Rich Repeat family protein	Wuchereria bancrofti
g10928.t1			esophageal gland-localized secretory protein 17	Heterodera glycines
g1093.t1			---NA---
g10930.t1			---NA---
g1094.t1			---NA---
g10952.t1			---NA---
g10953.t1			---NA---
g10961.t1			---NA---
g10965.t1			---NA---
g10977.t1			hypothetical protein FL83_08859, partial	Caenorhabditis latens
g1098.t1			---NA---
g10980.t1			---NA---
g10982.t1			hypothetical protein FL83_08858, partial	Caenorhabditis latens
g10988.t1			hypothetical protein FO519_000252	Halicephalobus sp. NKZ332
g10990.t1			hypothetical protein L596_023998	Steinernema carpocapsae
g1100.t1			unnamed protein product	Meloidogyne enterolobii
g11003.t1	PF01764.26	Lipase_3	putative effector protein	Heterodera avenae
g11007.t1	PF00069.26	Pkinase	serine/threonine protein kinase	Myxococcales bacterium
g1101.t1			---NA---
g11015.t1			hypothetical protein CAEBREN_25020	Caenorhabditis brenneri
g11044.t1	PF00112.24	Peptidase_C1	Cathepsin Z	Steinernema carpocapsae
g11047.t1	PF13578.7	Methyltransf_24	unnamed protein product	Meloidogyne enterolobii
g11049.t1	PF13578.7	Methyltransf_24	unnamed protein product	Meloidogyne enterolobii
g11056.t1			---NA---
g11063.t1	PF00596.22	Aldolase_II	MTNB dehydratase	Oreotrochilus melanogaster
g11067.t1			---NA---
g11067.t2			---NA---
g11082.t1	PF01074.23, PF09261.12, PF07748.14	Glyco_hydro_38N, Alpha-mann_mid, Glyco_hydro_38C	Lysosomal alpha-mannosidase	Toxocara canis	GH38(42-358)	GH38	GH38
g11089.t1			---NA---
g11090.t1	PF00188.27	CAP	VAP1 protein	Globodera rostochiensis
g11094.t1	PF00135.29	COesterase	hypothetical protein L596_011659	Steinernema carpocapsae
g11095.t1			---NA---
g1110.t1	PF00090.20, PF00090.20, PF00090.20, PF00090.20, PF00090.20, PF00090.20, PF00090.20	TSP_1, TSP_1, TSP_1, TSP_1, TSP_1, TSP_1, TSP_1	Thrombospondin domain containing protein	Halicephalobus sp. NKZ332
g1110.t2	PF00090.20, PF00090.20, PF00090.20, PF00090.20, PF00090.20, PF00090.20, PF00090.20	TSP_1, TSP_1, TSP_1, TSP_1, TSP_1, TSP_1, TSP_1	Thrombospondin domain containing protein	Halicephalobus sp. NKZ332
g11102.t1			hypothetical protein L596_003589	Steinernema carpocapsae
g1111.t1			---NA---
g11124.t1			hypothetical protein FO519_002025	Halicephalobus sp. NKZ332
g11125.t1			---NA---
g11131.t1			---NA---
g11139.t1			---NA---
g11142.t1			---NA---
g11146.t1			---NA---
g11159.t1			---NA---
g1116.t1			---NA---
g11163.t1			FMRFamide-like peptide 11	Radopholus similis
g11170.t1			hypothetical protein L596_014459	Steinernema carpocapsae
g11176.t1	PF01549.25, PF03098.16	ShK, An_peroxidase	hypothetical protein L596_006590	Steinernema carpocapsae
g11189.t1	PF00089.27	Trypsin	suppressor of tumorigenicity 14 protein isoform X2	Zalophus californianus
g11189.t2	PF00089.27	Trypsin	trypsin I-P1-like	Xiphophorus maculatus
g11208.t1			---NA---
g11209.t1			Protein F11F1.6	Haemonchus contortus
g11210.t1			unnamed protein product	Meloidogyne enterolobii
g11213.t1	PF01400.25, PF00090.20	Astacin, TSP_1	Astacin-like metalloendopeptidase	Steinernema carpocapsae
g11214.t1	PF03098.16, PF03098.16	An_peroxidase, An_peroxidase	hypothetical protein FO519_003979	Halicephalobus sp. NKZ332
g11215.t1	PF00264.21	Tyrosinase	tyrosinase-like protein	Heterodera schachtii
g11218.t1			---NA---
g11219.t1			---NA---
g11220.t1	PF00112.24	Peptidase_C1	putative effector protein	Radopholus similis
g11224.t1			---NA---
g11229.t1			---NA---
g11231.t1			---NA---
g1125.t1			---NA---
g11271.t1			---NA---
g11275.t1			---NA---
g11279.t1			---NA---
g11298.t1	PF01549.25	ShK	---NA---
g11306.t1			---NA---
g11312.t1			Uncharacterised protein	Meloidogyne enterolobii
g11313.t1	PF16656.6, PF00149.29, PF14008.7	Pur_ac_phosph_N, Metallophos, Metallophos_C	Iron/zinc purple acid phosphatase-like protein	Toxocara canis
g11317.t1			unnamed protein product	Bursaphelenchus xylophilus
g11318.t1			hypothetical protein FO519_000040	Halicephalobus sp. NKZ332
g11319.t1			---NA---
g11369.t1			---NA---
g11370.t1	PF04155.19	Ground-like	ground-like domain protein	Steinernema carpocapsae
g11372.t1			---NA---
g11373.t1	PF00008.28, PF07645.16, PF07645.16, PF07645.16, PF00008.28, PF00008.28, PF00008.28, PF00066.18, PF00066.18, PF00066.18, PF06816.14, PF12796.8, PF12796.8	EGF, EGF_CA, EGF_CA, EGF_CA, EGF, EGF, EGF, Notch, Notch, Notch, NOD, Ank_2, Ank_2	Neurogenic locus Notch protein	Toxocara canis
g11398.t1	PF13202.7	EF-hand_5	---NA---
g11406.t1	PF01549.25, PF01549.25, PF00743.20, PF13738.7	ShK, ShK, FMO-like, Pyr_redox_3	Flavin-containing monooxygenase	Steinernema carpocapsae
g11407.t1	PF01549.25, PF01549.25	ShK, ShK	hypothetical protein B9Z55_006733	Caenorhabditis nigoni
g1142.t1	PF01112.19, PF01112.19	Asparaginase_2, Asparaginase_2	AGAP012301-PA-like protein	Halicephalobus sp. NKZ332
g1142.t2	PF01112.19	Asparaginase_2	putative N(4)-(beta-N-acetylglucosaminyl)-L-asparaginase GA14866	Halicephalobus sp. NKZ332
g11442.t1			---NA---
g11445.t1	PF00112.24	Peptidase_C1	cathepsin B	Radopholus similis
g11447.t1			---NA---
g11448.t1	PF00150.19	Cellulase	GHF5 endo-1,4-beta-glucanase precursor	Radopholus similis	GH5_2(44-280)	GH5+CBM2	GH5_2
g11456.t1	PF08768.12	DUF1794	hypothetical protein X798_02468	Onchocerca flexuosa
g11460.t1			---NA---
g11460.t2			---NA---
g11461.t1			unnamed protein product	Meloidogyne enterolobii
g11481.t1			---NA---
g1149.t1			unnamed protein product	Meloidogyne enterolobii
g11494.t1			---NA---
g11496.t1	PF00085.21, PF04777.14	Thioredoxin, Evr1_Alr	Thioredoxin and Erv1 Alr domain containing protein	Halicephalobus sp. NKZ332
g11516.t1			---NA---
g11517.t1	PF13855.7, PF13855.7, PF13855.7, PF13855.7, PF13516.7, PF13855.7, PF13855.7, PF13855.7, PF13855.7, PF13855.7, PF13855.7	LRR_8, LRR_8, LRR_8, LRR_8, LRR_6, LRR_8, LRR_8, LRR_8, LRR_8, LRR_8, LRR_8	leucine Rich Repeat family protein	Acanthocheilonema viteae
g11526.t1			---NA---
g11528.t1			---NA---
g11562.t1			---NA---
g11562.t2			---NA---
g11563.t1	PF00596.22	Aldolase_II	Methylthioribulose-1-phosphate dehydratase	Heterodera glycines
g11564.t1			Protein Y41D4A.1	Halicephalobus sp. NKZ332
g1157.t1			---NA---
g11579.t1	PF10517.10	DM13	Protein Skeletor, isoforms D/E	Halicephalobus sp. NKZ332
g11588.t1			---NA---
g11591.t1	PF00112.24	Peptidase_C1	cathepsin B precursor	Tribolium castaneum
g11598.t1	PF01204.19	Trehalase	neutral trehalase	Steinernema carpocapsae	GH37(122-651)	GH37	GH37
g11600.t1			---NA---
g11601.t1			venom allergen-like protein 1	Heterodera avenae
g11602.t1			---NA---
g11604.t1	PF00026.24	Asp	cathepsin E	Monodelphis domestica
g11605.t1	PF00201.19	UDPGT	UDP-glucuronosyl/UDP-glucosyltransferase family-containing protein	Toxocara canis
g11606.t1	PF00337.23	Gal-bind_lectin	---NA---
g11629.t1			FMRFamide-related peptide 2	Globodera pallida
g11633.t1			---NA---
g11646.t1			unnamed protein product	Meloidogyne enterolobii
g1165.t1			---NA---
g11658.t1	PF03917.18, PF03199.16	GSH_synth_ATP, GSH_synthase	unnamed protein product	Onchocerca ochengi
g11661.t1	PF00150.19, PF00553.20	Cellulase, CBM_2	GHF5 endo-1,4-beta-glucanase precursor	Radopholus similis	GH5_2(35-271)	GH5+CBM2+CBM5+CBM6+CBM81	CBM2+GH5_2
g11671.t1			---NA---
g11672.t1	PF00069.26	Pkinase	cyclin-dependent kinase 6-like	Thraustotheca clavata
g11694.t1	PF00112.24	Peptidase_C1	cathepsin B-like isoform X1	Diaphorina citri
g11712.t1	PF02055.17	Glyco_hydro_30	O-Glycosyl hydrolase family 30	Haemonchus contortus	GH30_1(85-515)	N	GH30_1
g11717.t1			---NA---
g11726.t1	PF00201.19	UDPGT	UDP-glucuronosyltransferase 1-1	Litomosoides sigmodontis
g1174.t1	PF00149.29	Metallophos	Metallophos domain-containing protein	Toxocara canis
g11753.t1	PF13616.7	Rotamase_3	peptidylprolyl isomerase	Spirochaeta isovalerica
g11767.t1			ankyrin repeat and LEM domain-containing protein 1-like	Amphimedon queenslandica
g1177.t1			---NA---
g1178.t1			---NA---
g11780.t1	PF04870.17	Moulting_cycle	Moulting cycle MLT-10-like protein family-containing protein	Strongyloides ratti
g11787.t1			---NA---
g11789.t1	PF01060.24	TTR-52	Transthyretin-like family protein	Heterodera avenae
g1179.t1			---NA---
g11792.t1			---NA---
g11803.t1			---NA---
g11804.t1	PF00057.19, PF00057.19, PF00057.19, PF00057.19, PF00057.19, PF00057.19, PF00057.19, PF00057.19, PF00057.19, PF00057.19	Ldl_recept_a, Ldl_recept_a, Ldl_recept_a, Ldl_recept_a, Ldl_recept_a, Ldl_recept_a, Ldl_recept_a, Ldl_recept_a, Ldl_recept_a, Ldl_recept_a	hypothetical protein FO519_005375	Halicephalobus sp. NKZ332
g11804.t2	PF00057.19, PF00057.19, PF00057.19, PF00057.19, PF00057.19, PF00057.19, PF00057.19, PF00057.19, PF00057.19, PF00057.19	Ldl_recept_a, Ldl_recept_a, Ldl_recept_a, Ldl_recept_a, Ldl_recept_a, Ldl_recept_a, Ldl_recept_a, Ldl_recept_a, Ldl_recept_a, Ldl_recept_a	hypothetical protein FO519_005375	Halicephalobus sp. NKZ332
g11807.t1	PF00264.21	Tyrosinase	unnamed protein product	Meloidogyne enterolobii
g11807.t2	PF00264.21	Tyrosinase	unnamed protein product	Meloidogyne enterolobii
g11818.t1			---NA---
g11820.t1	PF01079.21	Hint	Hedgehog protein, Hint domain and Hint domain C-terminal and Hint domain N-terminal-containing protein	Strongyloides ratti
g11839.t1			hypothetical protein Tcan_16445	Toxocara canis
g11844.t1	PF02886.18	LBP_BPI_CETP_C	hypothetical protein FO519_003797	Halicephalobus sp. NKZ332
g11858.t1	PF00240.24	ubiquitin	putative polyubiquitin	Malus baccata
g11861.t1	PF00722.22	Glyco_hydro_16	family 16 glycosylhydrolase	Micromonospora sp. CNZ280	GH16_3(42-284)	CBM13+CBM4+CBM54+CBM56+CBM6	N
g11862.t1			---NA---
g11863.t1			---NA---
g11864.t1			---NA---
g11865.t1			---NA---
g11866.t1	PF00188.27, PF00089.27	CAP, Trypsin	VAP1 protein	Halicephalobus sp. NKZ332
g11875.t1	PF02886.18	LBP_BPI_CETP_C	hypothetical protein FO519_007873	Halicephalobus sp. NKZ332
g11896.t1			unnamed protein product	Meloidogyne enterolobii
g11897.t1			---NA---
g1190.t1	PF00300.23	His_Phos_1	phosphoglycerate mutase family protein	Loa loa
g11903.t1	PF02244.17, PF00246.25, PF01549.25	Propep_M14, Peptidase_M14, ShK	Peptidase M14, carboxypeptidase A domain and Proteinase inhibitor, carboxypeptidase propeptide domain and ShKT domain and Proteinase inhibitor, propeptide domain-containing protein	Heterodera avenae
g11905.t1			unnamed protein product	Meloidogyne enterolobii
g11909.t1			Knot1 domain-containing protein	Meloidogyne incognita
g11916.t1			hypothetical protein L596_004920	Steinernema carpocapsae
g11917.t1	PF00014.24	Kunitz_BPTI	unnamed protein product	Meloidogyne enterolobii
g1192.t1	PF00150.19, PF00553.20	Cellulase, CBM_2	beta-1,4-endoglucanase-1 precursor	Radopholus similis	GH5_2(44-277)	GH5+CBM2+CBM81	CBM2+GH5_2
g11934.t1	PF01549.25, PF01549.25	ShK, ShK	---NA---
g11936.t1	PF03770.17, PF01504.19	IPK, PIP5K	C. briggsae CBR-LFE-2 protein	Onchocerca ochengi
g1198.t1	PF03098.16, PF03098.16, PF03098.16	An_peroxidase, An_peroxidase, An_peroxidase	hypothetical protein FO519_005410	Halicephalobus sp. NKZ332
g11983.t1			---NA---
g11989.t1			unnamed protein product	Meloidogyne enterolobii
g11998.t1	PF00243.19	NGF	hypothetical protein FO519_005592	Halicephalobus sp. NKZ332
g11999.t1	PF01549.25, PF01549.25	ShK, ShK	unnamed protein product	Toxocara canis
g120.t1			---NA---
g12009.t1			---NA---
g12010.t1			---NA---
g12033.t1	PF00021.22	UPAR_LY6	---NA---
g12034.t1			---NA---
g12041.t1			---NA---
g12047.t1	PF00057.19	Ldl_recept_a	unnamed protein product	Meloidogyne enterolobii
g12048.t1			hypothetical protein L596_002001	Steinernema carpocapsae
g12066.t1			hypothetical protein FO519_006585	Halicephalobus sp. NKZ332
g12067.t1	PF00149.29	Metallophos	Acid sphingomyelinase-like phosphodiesterase 3b	Toxocara canis
g12069.t1	PF09349.11	OHCU_decarbox	2-oxo-4-hydroxy-4-carboxy-5-ureidoimidazoline decarboxylase	Phyllobacterium salinisoli
g12070.t1			---NA---
g12075.t1			---NA---
g12083.t1	PF00722.22	Glyco_hydro_16	family 16 glycosylhydrolase	Planosporangium mesophilum	GH16_3(33-274)	CBM13+CBM56+CBM6	N
g12087.t1	PF00028.18, PF00028.18, PF00028.18	Cadherin, Cadherin, Cadherin	Cadherin domain and Cadherin-like domain-containing protein	Halicephalobus sp. NKZ332
g12088.t1			esophageal gland-localized secretory protein 12	Heterodera glycines
g121.t1	PF00089.27	Trypsin	---NA---
g12102.t1			---NA---
g12104.t1			---NA---
g12105.t1			---NA---
g12119.t1			---NA---
g12121.t1			---NA---
g12122.t1			---NA---
g12123.t1	PF01549.25	ShK	---NA---
g12124.t1			---NA---
g12129.t1	PF04616.15	Glyco_hydro_43	arabinan endo-1,5-alpha-L-arabinosidase	Streptomyces barkulensis	GH43_5(27-322)	GH43	N
g12137.t1	PF00135.29	COesterase	carboxylesterase family protein	Glonium stellatum
g12137.t2	PF00135.29	COesterase	carboxylesterase family protein	Glonium stellatum
g12139.t1	PF16363.6	GDP_Man_Dehyd	UDP-glucuronic acid decarboxylase 1	Toxocara canis
g1214.t1			---NA---
g12162.t1	PF00194.22	Carb_anhydrase	hypothetical protein L596_020488	Steinernema carpocapsae
g1217.t1			---NA---
g12170.t1	PF08768.12	DUF1794	hypothetical protein L596_015348	Steinernema carpocapsae
g12176.t1			unnamed protein product	Anisakis simplex
g12177.t1			---NA---
g12178.t1			---NA---
g12179.t1	PF03917.18, PF03199.16	GSH_synth_ATP, GSH_synthase	unnamed protein product	Onchocerca flexuosa
g12189.t1	PF00182.20	Glyco_hydro_19	chitinase class I	Ancylostoma caninum	GH19(55-337)	N	GH19
g12194.t1			---NA---
g12195.t1	PF01549.25, PF01549.25	ShK, ShK	---NA---
g12197.t1			unnamed protein product	Anisakis simplex
g12200.t1			---NA---
g12201.t1			---NA---
g12208.t1	PF06394.14, PF06394.14	Pepsin-I3, Pepsin-I3	pepsin inhibitor-3-like repeated domain protein	Steinernema carpocapsae
g12212.t1			unnamed protein product	Meloidogyne enterolobii
g12220.t1			Protein Y60A3A.21, isoform c	Steinernema carpocapsae
g12222.t1			---NA---
g12222.t2			---NA---
g12222.t3			---NA---
g12293.t1			---NA---
g12302.t1	PF00012.21	HSP70	Hypoxia up-regulated protein 1	Steinernema carpocapsae
g12303.t1			hypothetical protein WUBG_04609	Wuchereria bancrofti
g12314.t1	PF00059.22	Lectin_C	macrophage mannose receptor 1-like	Acanthochromis polyacanthus
g12315.t1			---NA---
g12330.t1	PF01347.23	Vitellogenin_N	hypothetical protein FO519_003113	Halicephalobus sp. NKZ332
g12372.t1	PF00110.20	wnt	wnt family protein	Halicephalobus sp. NKZ332
g1238.t1			---NA---
g12380.t1			unnamed protein product	Bursaphelenchus xylophilus
g12381.t1			---NA---
g12381.t2			---NA---
g12391.t1			unnamed protein product	Meloidogyne enterolobii
g12392.t1	PF13927.7, PF13927.7, PF00041.22, PF00041.22, PF00041.22, PF00041.22, PF00041.22, PF00041.22	Ig_3, Ig_3, fn3, fn3, fn3, fn3, fn3, fn3	hypothetical protein FO519_006092	Halicephalobus sp. NKZ332
g12393.t1	PF00130.23	C1_1	Protein kinase C-like 3	Toxocara canis
g12395.t1			unnamed protein product	Meloidogyne enterolobii
g12398.t1	PF00806.20, PF00806.20, PF00806.20, PF00806.20	PUF, PUF, PUF, PUF	RNA binding repeat protein, Pumilio-family	Necator americanus
g12398.t2	PF00806.20, PF00806.20, PF00806.20, PF00806.20	PUF, PUF, PUF, PUF	RNA binding repeat protein, Pumilio-family	Necator americanus
g12399.t1			unnamed protein product	Meloidogyne enterolobii
g12410.t1			---NA---
g12434.t1	PF04155.19	Ground-like	ground-like domain protein	Steinernema carpocapsae
g1247.t1			---NA---
g12470.t1	PF01607.25, PF01607.25, PF01607.25	CBM_14, CBM_14, CBM_14	Chitin binding protein domain containing protein	Haemonchus contortus
g12475.t1	PF00100.24	Zona_pellucida	hypothetical protein L596_006887	Steinernema carpocapsae
g12475.t2	PF00100.24	Zona_pellucida	hypothetical protein L596_006887	Steinernema carpocapsae
g12479.t1	PF13855.7, PF13855.7, PF13855.7, PF13855.7, PF01463.25, PF13855.7, PF01463.25, PF01462.19, PF13855.7, PF13855.7, PF00008.28, PF00008.28, PF00008.28, PF00008.28, PF02210.25	LRR_8, LRR_8, LRR_8, LRR_8, LRRCT, LRR_8, LRRCT, LRRNT, LRR_8, LRR_8, EGF, EGF, EGF, EGF, Laminin_G_2	Protein slit	Caenorhabditis bovis
g1248.t1	PF01079.21	Hint	hypothetical protein FO519_003862	Halicephalobus sp. NKZ332
g12495.t1			---NA---
g125.t1	PF00085.21	Thioredoxin	hypothetical protein FO519_000325	Halicephalobus sp. NKZ332
g12500.t1	PF03211.14	Pectate_lyase	pectate lyase 5	Radopholus similis	PL3_3(32-231)	N	N
g12506.t1			hypothetical protein LOAG_01911	Loa loa
g12510.t1	PF01504.19	PIP5K	hypothetical protein L596_008146	Steinernema carpocapsae
g12522.t1	PF00295.18	Glyco_hydro_28	exo-poly-galacturonase signal peptide protein	Ralstonia solanacearum/Ralstonia solanacearum P673	GH28(195-585)	GH28	GH28
g12525.t1			---NA---
g12527.t1			---NA---
g12530.t1	PF00080.21	Sod_Cu	AChain A, Superoxide Dismutase [cu-zn]	Radopholus similis
g12533.t1	PF01400.25	Astacin	hypothetical protein Y032_0003g1408	Ancylostoma ceylanicum
g12534.t1	PF13913.7, PF13913.7	zf-C2HC_2, zf-C2HC_2	unnamed protein product	Meloidogyne enterolobii
g12539.t1			putative effector protein	Heterodera avenae
g12550.t1	PF00150.19	Cellulase	beta-1,4-endoglucanase precursor	Radopholus similis	GH5_2(43-282)	GH5+CBM2+CBM5+CBM6	GH5_2
g1256.t1	PF01060.24	TTR-52	unnamed protein product	Angiostrongylus costaricensis
g12563.t1			---NA---
g12566.t1			hypothetical protein L596_024217	Steinernema carpocapsae
g12566.t2			hypothetical protein L596_024217	Steinernema carpocapsae
g12575.t1			---NA---
g12579.t1			---NA---
g12582.t1			---NA---
g12584.t1	PF00112.24	Peptidase_C1	papain family cysteine protease	Ancylostoma caninum
g12588.t1	PF01817.22, PF01817.22	CM_2, CM_2	chorismate mutase	Radopholus similis
g12592.t1			---NA---
g12594.t1	PF05577.13	Peptidase_S28	putative serine protease K12H4.7	Pomacea canaliculata
g12607.t1			---NA---
g12609.t1			---NA---
g12616.t1			putative gland protein G20E03	Heterodera glycines
g12624.t1			---NA---
g12646.t1	PF03227.17	GILT	hypothetical protein FO519_006224	Halicephalobus sp. NKZ332
g1265.t1			---NA---
g12650.t1			---NA---
g12653.t1	PF01826.18	TIL	AChain A, ASCARIS TRYPSIN INHIBITOR	Ascaris suum
g12653.t2	PF01826.18	TIL	AChain A, ASCARIS TRYPSIN INHIBITOR	Ascaris suum
g12654.t1			---NA---
g12668.t1			---NA---
g1267.t1			---NA---
g12676.t1	PF02450.16, PF02450.16	LCAT, LCAT	Lecithin:cholesterol acyltransferase domain containing protein	Halicephalobus sp. NKZ332
g12695.t1			---NA---
g127.t1			Uncharacterized protein CELE_Y17G7B.23	Caenorhabditis elegans
g1270.t1			---NA---
g1271.t1			---NA---
g1272.t1			---NA---
g12723.t1			unnamed protein product	Meloidogyne enterolobii
g12727.t1	PF01301.20	Glyco_hydro_35	Beta-galactosidase	Toxocara canis	GH35(32-323)	N	N
g12728.t1			---NA---
g12731.t1			unnamed protein product	Meloidogyne enterolobii
g12735.t1	PF01549.25, PF01549.25	ShK, ShK	putative tyrosinase-like protein tyr-3	Heligmosomoides polygyrus
g1275.t1	PF00059.22	Lectin_C	macrophage mannose receptor 1-like	Steinernema carpocapsae
g12755.t1			---NA---
g12761.t1	PF04155.19	Ground-like	ground-like domain protein	Ancylostoma caninum
g12769.t1	PF03074.17	GCS	Glutamate--cysteine ligase	Steinernema carpocapsae
g1277.t1			putative FMRFamide-like protein	Meloidogyne graminicola
g12795.t1			---NA---
g12796.t1	PF00188.27	CAP	VAP1 protein	Globodera rostochiensis
g12796.t2	PF00188.27	CAP	VAP1 protein	Globodera rostochiensis
g128.t1			---NA---
g12800.t1	PF00026.24	Asp	Peptidase A1 domain-containing protein	Formica exsecta
g12801.t1	PF00106.26	adh_short	Protein dhs-3	Halicephalobus sp. NKZ332
g12814.t1	PF00089.27	Trypsin	trypsin alpha-3-like	Penaeus vannamei
g12817.t1			Protein fantom	Halicephalobus sp. NKZ332
g12818.t1			---NA---
g12819.t1			---NA---
g1282.t1			---NA---
g12820.t1			Protein CBG14344	Caenorhabditis briggsae
g12825.t1			C. briggsae CBR-DPY-6 protein	Caenorhabditis briggsae
g12827.t1	PF00041.22, PF00041.22, PF00041.22	fn3, fn3, fn3	unnamed protein product	Litomosoides sigmodontis
g12838.t1			---NA---
g12860.t1			---NA---
g12861.t1			unnamed protein product	Meloidogyne enterolobii
g12875.t1			---NA---
g12888.t1	PF09289.11, PF07648.16, PF10591.10	FOLN, Kazal_2, SPARC_Ca_bdg	putative effector protein	Heterodera avenae
g12894.t1			FMRF amide-like peptide FLP3	Meloidogyne enterolobii
g12895.t1			---NA---
g12897.t1	PF01565.24	FAD_binding_4	FAD-binding protein	Arthrobacter pigmenti
g129.t1	PF01082.21, PF03712.16	Cu2_monooxygen, Cu2_monoox_C	peptidylglycine alpha-hydroxylating monooxygenase	Heterodera glycines
g12928.t1	PF06394.14, PF06394.14	Pepsin-I3, Pepsin-I3	filarial antigen Av33	Heterodera avenae
g12939.t1			---NA---
g12961.t1			---NA---
g12968.t1			---NA---
g12969.t1			---NA---
g12970.t1	PF01549.25, PF01549.25	ShK, ShK	---NA---
g12972.t1	PF01674.19	Lipase_2	triacylglycerol lipase	Caenorhabditis bovis
g13012.t1	PF12371.9	TMEM131_like	transmembrane protein	Toxocara canis
g13018.t1			---NA---
g13019.t1	PF01273.26, PF02886.18	LBP_BPI_CETP, LBP_BPI_CETP_C	LBP / BPI / CETP family protein	Steinernema carpocapsae
g13020.t1	PF01400.25	Astacin	hypothetical protein L596_027382	Steinernema carpocapsae
g13020.t2	PF01400.25	Astacin	hypothetical protein L596_027382	Steinernema carpocapsae
g13026.t1			hypothetical protein Tcan_16965	Toxocara canis
g13042.t1	PF03298.14	Stanniocalcin	unnamed protein product	Meloidogyne enterolobii
g13051.t1			---NA---
g13064.t1			Protein CBG16927	Steinernema carpocapsae
g13067.t1			---NA---
g13070.t1			C. briggsae CBR-NLP-14 protein	Thelazia callipaeda
g13097.t1	PF08336.12	P4Ha_N	prolyl 4-Hydroxylase alpha-subunit, region	Onchocerca flexuosa
g13098.t1			---NA---
g13099.t1			---NA---
g13100.t1			---NA---
g13118.t1	PF05649.14, PF01431.22	Peptidase_M13_N, Peptidase_M13	hypothetical protein FO519_005747	Halicephalobus sp. NKZ332
g13121.t1			---NA---
g13134.t1	PF14625.7, PF14625.7, PF00014.24, PF00014.24, PF14625.7, PF00014.24, PF14625.7, PF14625.7, PF14625.7, PF14625.7, PF14625.7, PF14625.7, PF14625.7, PF14625.7, PF00293.29, PF00400.33, PF00160.22	Lustrin_cystein, Lustrin_cystein, Kunitz_BPTI, Kunitz_BPTI, Lustrin_cystein, Kunitz_BPTI, Lustrin_cystein, Lustrin_cystein, Lustrin_cystein, Lustrin_cystein, Lustrin_cystein, Lustrin_cystein, Lustrin_cystein, Lustrin_cystein, NUDIX, WD40, Pro_isomerase	Proteinase inhibitor I2, Kunitz metazoa domain and Chitin binding domain and EB domain and Cysteine-rich repeat and Lustrin, cysteine-rich repeated domain-containing protein	Halicephalobus sp. NKZ332
g13135.t1			---NA---
g13141.t1			---NA---
g13149.t1			---NA---
g13150.t1			---NA---
g13151.t1			---NA---
g13154.t1			---NA---
g13155.t1			---NA---
g13156.t1			---NA---
g13157.t1			hypothetical protein FO519_000060	Halicephalobus sp. NKZ332
g13157.t2			hypothetical protein FO519_000060	Halicephalobus sp. NKZ332
g13158.t1			---NA---
g13159.t1			---NA---
g1316.t1	PF00112.24	Peptidase_C1	cathepsin B-like cysteine proteinase	Ascaris suum
g1316.t2	PF00112.24	Peptidase_C1	cathepsin B-like cysteine proteinase	Ascaris suum
g1316.t3	PF00112.24	Peptidase_C1	cathepsin B-like cysteine proteinase	Ascaris suum
g13161.t1			---NA---
g13165.t1			---NA---
g13174.t1			---NA---
g13178.t1			---NA---
g13179.t1			---NA---
g13190.t1			---NA---
g13190.t2			---NA---
g13197.t1			---NA---
g13199.t1			---NA---
g13208.t1	PF01549.25, PF01549.25	ShK, ShK	Zinc metalloproteinase nas-13	Portunus trituberculatus
g13213.t1			---NA---
g13229.t1			---NA---
g13230.t1			---NA---
g13233.t1			unnamed protein product	Meloidogyne enterolobii
g13251.t1			---NA---
g13254.t1			Protein H01G02.1, isoform a	Meloidogyne enterolobii
g13258.t1			---NA---
g13259.t1			---NA---
g13261.t1			FAD-binding protein	Devosia sp. H239/Devosia chinhatensis
g13264.t1	PF12763.8	EF-hand_4	hypothetical protein FO519_001362	Halicephalobus sp. NKZ332
g13265.t1			---NA---
g13283.t1			---NA---
g133.t1			---NA---
g13326.t1			---NA---
g13328.t1			---NA---
g13329.t1			---NA---
g13332.t1			---NA---
g13338.t1			putative effector protein	Heterodera avenae
g13348.t2			---NA---
g13349.t1			---NA---
g13352.t1			unnamed protein product	Meloidogyne enterolobii
g13353.t1			---NA---
g13360.t1			hypothetical protein FO519_002122	Halicephalobus sp. NKZ332
g13363.t1			---NA---
g13379.t1			neuropeptide-like protein 2	Meloidogyne incognita
g13395.t1	PF15998.6	DUF4773	PREDICTED: uncharacterized protein LOC106818918	Priapulus caudatus
g13396.t1			---NA---
g134.t1			---NA---
g13434.t1			---NA---
g13435.t1	PF00008.28	EGF	unnamed protein product	Meloidogyne enterolobii
g13440.t1	PF00069.26	Pkinase	AChain A, Dual specificity protein kinase TTK	Pogona vitticeps
g13441.t2			---NA---
g13450.t1			---NA---
g13460.t1			---NA---
g13466.t1	PF13855.7, PF07679.17, PF07679.17, PF03098.16	LRR_8, I-set, I-set, An_peroxidase	Leucine-rich repeat and Immunoglobulin I-set and Haem peroxidase domain containing protein	Halicephalobus sp. NKZ332
g1348.t1	PF01060.24	TTR-52	Transthyretin-like protein 46	Diploscapter pachys
g13486.t1			unnamed protein product	Meloidogyne enterolobii
g13491.t1			---NA---
g13492.t1			---NA---
g135.t1	PF00201.19	UDPGT	Putative UDP-glucuronosyltransferase ugt-48	Toxocara canis
g13503.t1			---NA---
g13505.t1	PF03917.18, PF03199.16	GSH_synth_ATP, GSH_synthase	glutathione synthetase family protein	Brugia malayi
g13514.t1	PF00201.19	UDPGT	unnamed protein product, partial	Nippostrongylus brasiliensis	GT1(156-479)	N	N
g13515.t1	PF02055.17, PF17189.5	Glyco_hydro_30, Glyco_hydro_30C	glucuronoarabinoxylan endo-1,4-beta-xylanase	Radopholus similis	GH30_8(306-642)	N	GH30_8
g13516.t1			---NA---
g13520.t1			---NA---
g13521.t1	PF01681.18, PF03436.14	C6, DUF281	---NA---
g13524.t1	PF00150.19	Cellulase	GHF5 beta-1,4-endoglucanase	Rotylenchulus reniformis	GH5_2(2-214)	CBM5+CBM6	N
g13528.t1			---NA---
g13530.t1	PF01060.24	TTR-52	CRE-TTR-33 protein	Meloidogyne enterolobii
g13534.t1	PF02199.16, PF03227.17	SapA, GILT	unnamed protein product	Meloidogyne enterolobii
g13578.t1			hypothetical protein FO519_003512	Halicephalobus sp. NKZ332
g13579.t1	PF02931.24	Neur_chan_LBD	Neuronal acetylcholine receptor subunit beta-4	Steinernema carpocapsae
g13587.t1			---NA---
g13590.t1			EGF-like domain protein	Ancylostoma caninum
g13590.t2			EGF-like domain protein	Ancylostoma caninum
g13592.t1	PF00337.23, PF00337.23	Gal-bind_lectin, Gal-bind_lectin	putative effector protein	Heterodera avenae
g13611.t1	PF07679.17, PF07679.17	I-set, I-set	unnamed protein product	Meloidogyne enterolobii
g13612.t1	PF01682.20	DB	Fibronectin type III domain containing protein	Brugia malayi
g1362.t1	PF01549.25	ShK	---NA---
g13627.t1			---NA---
g1363.t1	PF01549.25	ShK	unnamed protein product	Meloidogyne enterolobii
g13631.t1			---NA---
g13637.t1			---NA---
g13641.t1			---NA---
g13643.t1			---NA---
g13644.t1			---NA---
g13646.t1			---NA---
g13647.t1			hypothetical protein OIDMADRAFT_177600	Oidiodendron maius Zn
g13649.t1			---NA---
g13652.t1			---NA---
g13653.t1			---NA---
g13654.t1			---NA---
g13662.t1			---NA---
g13689.t1			---NA---
g13694.t1			---NA---
g13695.t1			---NA---
g13701.t1	PF08235.14	LNS2	Phosphatidate phosphatase PAH2	Gracilariopsis chorda
g13709.t1	PF01549.25	ShK	---NA---
g1371.t1			---NA---
g13721.t1			---NA---
g13723.t1	PF02902.20	Peptidase_C48	Ulp1 protease	Ancylostoma ceylanicum
g13731.t1			hypothetical protein L596_030795	Steinernema carpocapsae
g13732.t1			---NA---
g13734.t1	PF01674.19	Lipase_2	Lipase EstA/Esterase EstB family-containing protein	Angiostrongylus cantonensis
g13736.t1			---NA---
g13738.t1	PF01391.19, PF01391.19, PF01391.19, PF01391.19, PF01391.19, PF01391.19, PF01391.19, PF01391.19, PF01391.19, PF01391.19, PF01391.19, PF01391.19, PF01391.19, PF01391.19	Collagen, Collagen, Collagen, Collagen, Collagen, Collagen, Collagen, Collagen, Collagen, Collagen, Collagen, Collagen, Collagen, Collagen	c-terminal tandem repeated domain in type 4 procollagen	Dictyocaulus viviparus
g13771.t1			---NA---
g13778.t1			---NA---
g13779.t1	PF01221.19	Dynein_light	dynein light chain 2, cytoplasmic	Daucus carota subsp. sativus
g13781.t1			---NA---
g13782.t1	PF05823.13	Gp-FAR-1	fatty acid and retinol binding protein 2	Heterodera avenae
g13783.t1	PF05823.13	Gp-FAR-1	fatty acid and retinol binding protein	Radopholus similis
g13791.t1			---NA---
g13793.t1			---NA---
g13794.t1			---NA---
g13794.t2			---NA---
g13797.t1	PF01549.25, PF01549.25	ShK, ShK	zinc metalloproteinase nas-4	Nematostella vectensis
g13799.t1			---NA---
g13810.t1	PF00226.32, PF00085.21, PF00085.21, PF00085.21, PF00085.21, PF13833.7, PF13499.7	DnaJ, Thioredoxin, Thioredoxin, Thioredoxin, Thioredoxin, EF-hand_8, EF-hand_7	protein disulfide-isomerase domain protein	Steinernema carpocapsae
g13810.t2	PF00226.32, PF00085.21, PF00085.21, PF00085.21, PF00085.21, PF13833.7, PF13202.7	DnaJ, Thioredoxin, Thioredoxin, Thioredoxin, Thioredoxin, EF-hand_8, EF-hand_5	protein disulfide-isomerase domain protein	Steinernema carpocapsae
g13810.t3	PF00226.32, PF00085.21, PF00085.21, PF00085.21, PF00085.21, PF13833.7, PF13499.7	DnaJ, Thioredoxin, Thioredoxin, Thioredoxin, Thioredoxin, EF-hand_8, EF-hand_7	protein disulfide-isomerase domain protein	Steinernema carpocapsae
g13815.t1	PF15998.6	DUF4773	hypothetical protein L596_007946	Steinernema carpocapsae
g13838.t1			---NA---
g13845.t1	PF00092.29, PF00100.24	VWA, Zona_pellucida	hypothetical protein L596_030631	Steinernema carpocapsae
g13858.t1			---NA---
g13861.t1			---NA---
g13863.t1			---NA---
g13865.t1			Purple acid phosphatase 4	Symbiodinium microadriaticum
g13877.t1			---NA---
g13900.t1	PF01682.20	DB	DB module family protein	Halicephalobus sp. NKZ332
g13903.t1	PF00112.24	Peptidase_C1	Cathepsin B	Strongyloides ratti
g13906.t1	PF01400.25	Astacin	astacin-like metalloendopeptidase	Radopholus similis
g13908.t1			unnamed protein product	Meloidogyne enterolobii
g13909.t1			---NA---
g13910.t1	PF00135.29	COesterase	hypothetical protein L596_011659	Steinernema carpocapsae
g13914.t1			---NA---
g13915.t1			LOW QUALITY PROTEIN: trichohyalin-like	Parasteatoda tepidariorum
g13916.t1			---NA---
g13926.t1			---NA---
g13929.t1			hypothetical protein FL81_10324	Caenorhabditis remanei
g13940.t1			---NA---
g13943.t1	PF00092.29, PF00092.29	VWA, VWA	Collagen alpha-1(XII) chain	Toxocara canis
g13949.t1			Hypothetical protein SRAE_1000042300	Strongyloides ratti
g13954.t1	PF01682.20	DB	---NA---
g13966.t1			---NA---
g13976.t1			unnamed protein product	Meloidogyne enterolobii
g13979.t1	PF02886.18	LBP_BPI_CETP_C	Lipid-binding serum glycoprotein, C-terminal domain and Bactericidal permeability-increasing protein, alpha/beta domain-containing protein	Strongyloides ratti
g13980.t1			unnamed protein product	Meloidogyne enterolobii
g13998.t1			---NA---
g14020.t1			---NA---
g14021.t1			---NA---
g14022.t1			---NA---
g14023.t1			---NA---
g14046.t1			unnamed protein product	Meloidogyne enterolobii
g14050.t1	PF01216.18	Calsequestrin	Calsequestrin	Necator americanus
g14054.t1			---NA---
g14058.t1			---NA---
g14059.t1			unnamed protein product	Meloidogyne enterolobii
g14062.t1	PF00089.27	Trypsin	chymotrypsin-like serine proteinase	Pristionchus pacificus
g14063.t1			---NA---
g14065.t1			---NA---
g14071.t1			---NA---
g14073.t1			---NA---
g14075.t1			---NA---
g14077.t1			---NA---
g14099.t1	PF01581.17, PF01581.17	FARP, FARP	flp-14 protein	Radopholus similis
g14106.t1			unnamed protein product	Meloidogyne enterolobii
g14110.t1			---NA---
g14120.t1			---NA---
g14125.t2	PF04155.19	Ground-like	---NA---
g14128.t1			---NA---
g14135.t1			---NA---
g14136.t1			---NA---
g14138.t1			unnamed protein product	Meloidogyne enterolobii
g14142.t1			unnamed protein product	Meloidogyne enterolobii
g14143.t1			---NA---
g14149.t1			---NA---
g14165.t1			Uncharacterised protein	Francisella sp. FSC1006
g14166.t1			---NA---
g14167.t1			---NA---
g14170.t1			unnamed protein product	Meloidogyne enterolobii
g14173.t1	PF01764.26	Lipase_3	Lipase -like protein	Steinernema carpocapsae
g14175.t1			---NA---
g14177.t1	PF00431.21	CUB	Suppressor of lurcher protein 1	Onchocerca flexuosa
g14182.t1			---NA---
g14186.t1	PF13639.7	zf-RING_2	E3 ubiquitin-protein ligase RING1-like	Trichonephila clavipes
g14207.t1			---NA---
g14210.t1			---NA---
g14211.t1			---NA---
g14215.t1	PF01060.24	TTR-52	Transthyretin-like family protein	Steinernema carpocapsae
g14216.t1			---NA---
g14218.t1	PF01650.19	Peptidase_C13	putative effector protein	Heterodera avenae
g14221.t1			---NA---
g14221.t2			---NA---
g14225.t1			---NA---
g14233.t1			---NA---
g14237.t1			unnamed protein product	Meloidogyne enterolobii
g1425.t1	PF00024.27	PAN_1	PAN domain protein	Steinernema carpocapsae
g14265.t1	PF03917.18, PF03199.16	GSH_synth_ATP, GSH_synthase	unnamed protein product	Onchocerca flexuosa
g14271.t1			---NA---
g14294.t1			---NA---
g14305.t1			---NA---
g14306.t1			---NA---
g1432.t1	PF01682.20	DB	unnamed protein product	Meloidogyne enterolobii
g14323.t1			---NA---
g14325.t1	PF00069.26	Pkinase	PEGA domain-containing protein	Candida boidinii
g14327.t1	PF10503.10	Esterase_PHB	PHB depolymerase family esterase	Streptomyces albus
g1433.t1	PF00028.18, PF00028.18	Cadherin, Cadherin	hypothetical protein L596_030344	Steinernema carpocapsae
g14343.t1	PF01683.19, PF00014.24, PF00014.24, PF14625.7, PF00014.24, PF14625.7, PF00014.24, PF14625.7, PF00014.24, PF14625.7, PF14625.7, PF14625.7, PF14625.7, PF14625.7, PF14625.7, PF14625.7, PF01683.19, PF01683.19	EB, Kunitz_BPTI, Kunitz_BPTI, Lustrin_cystein, Kunitz_BPTI, Lustrin_cystein, Kunitz_BPTI, Lustrin_cystein, Kunitz_BPTI, Lustrin_cystein, Lustrin_cystein, Lustrin_cystein, Lustrin_cystein, Lustrin_cystein, Lustrin_cystein, Lustrin_cystein, EB, EB	protein T22F7.3 [imported] - Caenorhabditis elegans	Halicephalobus sp. NKZ332
g14411.t1			FMRF amide-like protein 7	Meloidogyne incognita
g14415.t1			---NA---
g14435.t1	PF01549.25, PF01549.25	ShK, ShK	Metridin ShK toxin domain containing protein	Haemonchus placei
g14443.t1			---NA---
g14444.t1			---NA---
g14453.t1			---NA---
g14463.t1	PF01764.26	Lipase_3	putative effector protein	Heterodera avenae
g14465.t1			---NA---
g14472.t1	PF16493.6	Meis_PKNOX_N	homeobox protein PKNOX2-like isoform X3	Asterias rubens
g14480.t1	PF04155.19	Ground-like	Ground-like domain containing protein	Meloidogyne enterolobii
g14481.t1			---NA---
g14496.t1	PF01549.25	ShK	---NA---
g1450.t1	PF03227.17	GILT	gamma interferon inducible lysosomal thiol reductase	Ancylostoma ceylanicum
g1451.t1	PF00167.19	FGF	Fibroblast growth factor family protein	Heterodera avenae
g14511.t1			---NA---
g14518.t1			unnamed protein product	Meloidogyne enterolobii
g14528.t1	PF00149.29	Metallophos	Ser/Thr phosphatase family protein	Dictyocaulus viviparus
g14528.t2	PF00149.29	Metallophos	Ser/Thr phosphatase family protein	Dictyocaulus viviparus
g14542.t1			unnamed protein product	Meloidogyne enterolobii
g14548.t1	PF01421.20, PF00200.24, PF08516.13	Reprolysin, Disintegrin, ADAM_CR	hypothetical protein FO519_002350	Halicephalobus sp. NKZ332
g1456.t1			CRE-NLP-10 protein	Caenorhabditis remanei
g14566.t1	PF13833.7, PF13202.7	EF-hand_8, EF-hand_5	Calcium-dependent protein kinase 1	Halicephalobus sp. NKZ332
g14572.t1			---NA---
g14576.t1			---NA---
g14587.t1			---NA---
g14593.t1			---NA---
g14598.t1			---NA---
g14603.t1			---NA---
g14604.t1			---NA---
g14607.t1			---NA---
g14608.t1	PF00188.27	CAP	VAP1 protein	Globodera rostochiensis
g14634.t1			---NA---
g14637.t1			---NA---
g14638.t1			---NA---
g14639.t1			---NA---
g14643.t1	PF01060.24	TTR-52	transthyretin-like protein 2	Radopholus similis
g14644.t1	PF01301.20	Glyco_hydro_35	Beta-galactosidase	Toxocara canis	GH35(40-367)	GH35	GH35
g14645.t1	PF16469.6, PF16469.6, PF16469.6, PF16469.6, PF16469.6, PF16469.6, PF16469.6, PF16469.6	NPA, NPA, NPA, NPA, NPA, NPA, NPA, NPA	Polyprotein ABA-1	Brugia malayi
g14646.t1	PF04155.19	Ground-like	Ground-like domain-containing protein	Halicephalobus sp. NKZ332
g14666.t1	PF00024.27, PF00024.27, PF00024.27	PAN_1, PAN_1, PAN_1	hypothetical protein L596_015250	Steinernema carpocapsae
g14666.t2	PF00024.27, PF00024.27, PF00024.27	PAN_1, PAN_1, PAN_1	PAN domain protein	Steinernema carpocapsae
g14671.t1			---NA---
g14672.t1			---NA---
g14673.t1	PF00112.24	Peptidase_C1	cathepsin L cysteine protease	Radopholus similis
g14675.t1			gland-specific protein g4e02	Heterodera glycines
g14681.t1			unnamed protein product	Meloidogyne enterolobii
g14682.t1			---NA---
g14685.t1			unnamed protein product	Meloidogyne enterolobii
g14689.t1			unnamed protein product	Meloidogyne enterolobii
g14691.t1	PF13202.7, PF13202.7, PF13202.7	EF-hand_5, EF-hand_5, EF-hand_5	---NA---
g14696.t1	PF00059.22	Lectin_C	---NA---
g14724.t1			---NA---
g14736.t1			---NA---
g14749.t1			unnamed protein product	Meloidogyne enterolobii
g14751.t1	PF16499.6, PF17801.2, PF02926.18	Melibiase_2, Melibiase_C, THUMP	putative effector protein	Heterodera avenae	GH27(128-322)	GH27	GH27
g14754.t1	PF17064.6, PF00294.25, PF00294.25	QVR, PfkB, PfkB	unnamed protein product	Anisakis simplex
g14761.t1			---NA---
g14764.t1			---NA---
g14775.t1	PF17900.2, PF01433.21, PF01433.21	Peptidase_M1_N, Peptidase_M1, Peptidase_M1	Peptidase M1, membrane alanine aminopeptidase,N-terminal domain-containing protein	Halicephalobus sp. NKZ332
g1478.t1	PF15481.7	CPG4	CPG4 domain-containing protein	Caenorhabditis nigoni
g14798.t1			---NA---
g14821.t1	PF03223.16	V-ATPase_C	V-type proton ATPase subunit C	Eudyptes robustus
g14824.t3	PF02931.24	Neur_chan_LBD	hypothetical protein FO519_001653	Halicephalobus sp. NKZ332
g1483.t1			---NA---
g14842.t1			---NA---
g14846.t1	PF01531.17	Glyco_transf_11	hypothetical protein FO519_007073	Halicephalobus sp. NKZ332	GT11(82-379)	N	N
g14848.t1			Thrombospondin, type 1 repeat-containing protein	Strongyloides ratti
g1486.t1	PF00135.29	COesterase	Carboxylic ester hydrolase	Steinernema carpocapsae
g14863.t1	PF01683.19, PF01683.19, PF01683.19, PF01683.19, PF01683.19, PF01683.19, PF01683.19, PF01683.19, PF01683.19, PF01683.19	EB, EB, EB, EB, EB, EB, EB, EB, EB, EB	Epidermal growth factor-like domain and Polysaccharide deacetylase domain and EB domain and Cysteine-rich repeat and Glycoside hydrolase/deacetylase, beta/alpha-barrel domain-containing protein	Strongyloides ratti
g14865.t2			---NA---
g14868.t1			hypothetical protein L596_007099	Steinernema carpocapsae
g1487.t1			---NA---
g14882.t1			---NA---
g14898.t1	PF01400.25	Astacin	Astacin-like metalloendopeptidase	Halicephalobus sp. NKZ332
g14898.t2	PF01400.25	Astacin	Astacin-like metalloendopeptidase	Halicephalobus sp. NKZ332
g14908.t1	PF00201.19	UDPGT	UDP-glucuronosyltransferase 1-8	Steinernema carpocapsae	GT1(291-468)	N	N
g14913.t1			---NA---
g14916.t1	PF00576.22	Transthyretin	hydroxyisourate hydrolase	Toxocara canis
g1492.t1			---NA---
g14940.t1	PF13202.7, PF13202.7, PF13202.7	EF-hand_5, EF-hand_5, EF-hand_5	EF hand	Heterodera avenae
g1495.t1			---NA---
g14979.t1	PF00704.29	Glyco_hydro_18	putative endochitinase	Eudyptes robustus	GH18(36-389)	GH18+CBM14	CBM14+GH18
g14980.t1	PF00057.19	Ldl_recept_a	Sushi, von Willebrand factor type A, EGF and pentraxin domain-containing protein 1	Toxocara canis
g14983.t1	PF01565.24, PF04030.15	FAD_binding_4, ALO	FAD-binding protein	Ilyomonas limi
g14991.t1	PF03055.16	RPE65	hypothetical protein FO519_001680	Halicephalobus sp. NKZ332
g14993.t1			---NA---
g14999.t1			---NA---
g15016.t1			---NA---
g15018.t1			unnamed protein product	Meloidogyne enterolobii
g15035.t1			Selenoprotein P, N-terminal domain-containing protein	Halicephalobus sp. NKZ332
g15041.t1			Expansin	Pratylenchus penetrans
g15042.t1	PF09478.11, PF02055.17, PF17189.5	CBM49, Glyco_hydro_30, Glyco_hydro_30C	glucuronoarabinoxylan endo-1,4-beta-xylanase	Radopholus similis	GH30_8(136-467)	GH30	GH30_8
g15048.t1			LOW QUALITY PROTEIN: uncharacterized protein syne2b	Anabas testudineus
g15048.t2			---NA---
g1505.t1	PF01060.24	TTR-52	Transthyretin-like protein 46	Diploscapter pachys
g15050.t1	PF01549.25, PF01549.25, PF01549.25, PF01549.25	ShK, ShK, ShK, ShK	hypothetical protein FO519_001737	Halicephalobus sp. NKZ332
g15089.t1			---NA---
g1510.t1			---NA---
g15100.t1			FMRFamide-like neuropeptide	Meloidogyne incognita
g15100.t2			FMRFamide-like neuropeptide	Meloidogyne incognita
g15110.t1			---NA---
g15117.t1			---NA---
g15118.t1	PF00201.19	UDPGT	UDP-glucuronosyl UDP-glucosyltransferase domain containing protein	Steinernema carpocapsae	GT1(28-432)	N	N
g15126.t1	PF00110.20	wnt	CWN-2 protein	Brugia malayi
g15126.t2	PF00110.20	wnt	CWN-2 protein	Halicephalobus sp. NKZ332
g15127.t1			---NA---
g15131.t1			---NA---
g1515.t1			---NA---
g15158.t1	PF00085.21, PF00085.21	Thioredoxin, Thioredoxin	putative effector protein	Heterodera avenae
g1516.t1	PF10517.10	DM13	DOMON domain-containing protein	Anisakis simplex
g1517.t1			---NA---
g15178.t1			---NA---
g15179.t1			---NA---
g15197.t1			---NA---
g15207.t1	PF00102.28, PF00102.28	Y_phosphatase, Y_phosphatase	unnamed protein product	Brugia pahangi
g15208.t1	PF02055.17, PF17189.5	Glyco_hydro_30, Glyco_hydro_30C	glucuronoarabinoxylan endo-1,4-beta-xylanase	Radopholus similis	GH30_8(25-362)	GH30	GH30_8
g15237.t1			expansin B3	Pratylenchus penetrans
g15243.t1	PF17175.5	MOLO1	hypothetical protein FO519_003542	Halicephalobus sp. NKZ332
g15250.t1			unnamed protein product	Meloidogyne enterolobii
g15254.t1			---NA---
g15293.t1			---NA---
g15327.t1			esophageal gland-localized secretory protein 3	Heterodera glycines
g15328.t1	PF02520.18	DUF148	putative amphid protein	Meloidogyne incognita
g15346.t1	PF00112.24	Peptidase_C1	putative effector protein	Heterodera avenae
g1535.t1			---NA---
g15354.t1			---NA---
g15360.t1			---NA---
g15362.t1	PF01273.26, PF02886.18	LBP_BPI_CETP, LBP_BPI_CETP_C	Lipid-binding serum glycoprotein, C-terminal domain and Lipid-binding serum glycoprotein, N-terminal domain and Bactericidal permeability-increasing protein, alpha/beta domain-containing protein	Halicephalobus sp. NKZ332
g15366.t1	PF13733.7, PF02709.15	Glyco_transf_7N, Glyco_transf_7C	N-acetyllactosaminide 3-alpha-galactosyltransferase	Dictyocaulus viviparus	GT7(85-332)	GT7	N
g15369.t1	PF01607.25, PF01607.25, PF01607.25, PF01607.25, PF01607.25, PF01607.25, PF01607.25, PF01607.25, PF01607.25, PF01607.25, PF01607.25	CBM_14, CBM_14, CBM_14, CBM_14, CBM_14, CBM_14, CBM_14, CBM_14, CBM_14, CBM_14, CBM_14	Chitin binding protein domain containing protein	Haemonchus contortus
g15369.t2	PF01607.25, PF01607.25, PF01607.25, PF01607.25, PF01607.25, PF01607.25, PF01607.25, PF01607.25, PF01607.25, PF01607.25, PF01607.25	CBM_14, CBM_14, CBM_14, CBM_14, CBM_14, CBM_14, CBM_14, CBM_14, CBM_14, CBM_14, CBM_14	chitin binding Peritrophin-A domain protein	Ancylostoma caninum
g15369.t3	PF01607.25, PF01607.25, PF01607.25, PF01607.25, PF01607.25, PF01607.25, PF01607.25, PF01607.25, PF01607.25, PF01607.25, PF01607.25	CBM_14, CBM_14, CBM_14, CBM_14, CBM_14, CBM_14, CBM_14, CBM_14, CBM_14, CBM_14, CBM_14	Chitin binding protein domain containing protein	Haemonchus contortus
g15373.t1	PF00069.26	Pkinase	hypothetical protein L596_011392	Steinernema carpocapsae
g15375.t1			---NA---
g15375.t2			---NA---
g15397.t1			unnamed protein product	Meloidogyne enterolobii
g15398.t1			---NA---
g15403.t1			---NA---
g1541.t1	PF03265.16	DNase_II	Cell-death-related nuclease 7	Halicephalobus sp. NKZ332
g15425.t1	PF01549.25, PF01549.25, PF01549.25, PF01549.25	ShK, ShK, ShK, ShK	Protein CBG28007	Halicephalobus sp. NKZ332
g15432.t1			---NA---
g15439.t1	PF00112.24	Peptidase_C1	---NA---
g15445.t1	PF00089.27	Trypsin	Collagenase precursor	Caligus clemensi
g15447.t1	PF07679.17, PF13927.7, PF07679.17, PF13927.7, PF13927.7	I-set, Ig_3, I-set, Ig_3, Ig_3	immunoglobulin I-set domain protein	Ancylostoma caninum
g15472.t1			---NA---
g15475.t1			unnamed protein product	Bursaphelenchus xylophilus
g15486.t1	PF00057.19, PF01579.19, PF01579.19	Ldl_recept_a, DUF19, DUF19	Low-density lipoprotein (LDL) receptor class A repeat-containing protein	Steinernema carpocapsae
g15498.t1			---NA---
g15501.t1			---NA---
g15537.t1	PF00581.21	Rhodanese	Rhodanese domain containing protein	Ancylostoma ceylanicum
g15543.t1			hypothetical protein L596_003880	Steinernema carpocapsae
g15549.t1			---NA---
g15581.t1	PF00069.26	Pkinase	dual specificity protein kinase Ttk	Paramecium tetraurelia strain d4-2/Paramecium tetraurelia
g15583.t1	PF00150.19	Cellulase	beta-1,4-endoglucanase-1 precursor	Radopholus similis	GH5_2(45-277)	GH5+CBM2	N
g15599.t1			---NA---
g15600.t1			glycoside hydrolase, superfamily domain-containing protein	Radopholus similis
g15603.t1			---NA---
g15616.t1	PF13202.7, PF13202.7	EF-hand_5, EF-hand_5	---NA---
g15619.t1			---NA---
g1562.t1			---NA---
g15620.t1			---NA---
g15621.t1			---NA---
g15629.t1	PF01549.25, PF01549.25	ShK, ShK	---NA---
g15629.t2	PF01549.25, PF01549.25	ShK, ShK	---NA---
g15631.t1			---NA---
g15648.t1			---NA---
g15650.t1			---NA---
g15661.t1			---NA---
g15669.t1	PF00112.24, PF00067.23	Peptidase_C1, p450	hypothetical protein L596_003048	Steinernema carpocapsae
g15669.t2	PF00112.24, PF00067.23	Peptidase_C1, p450	hypothetical protein L596_003048	Steinernema carpocapsae
g15678.t1	PF01683.19	EB	hypothetical protein FO519_005887	Halicephalobus sp. NKZ332
g15680.t1			---NA---
g15681.t1	PF01026.22	TatD_DNase	hydrolase, TatD family	Ancylostoma ceylanicum
g15686.t1			---NA---
g15710.t1	PF00085.21, PF13848.7	Thioredoxin, Thioredoxin_6	Thioredoxin domain-containing protein C06A6.5	Halicephalobus sp. NKZ332
g15721.t1			---NA---
g15722.t1			---NA---
g15749.t1			---NA---
g15750.t1			---NA---
g15752.t1			---NA---
g15753.t1			---NA---
g15753.t2			---NA---
g15757.t1			---NA---
g15758.t1			---NA---
g1576.t1	PF01471.19, PF00413.25	PG_binding_1, Peptidase_M10	hypothetical protein WR25_16279 isoform E	Diploscapter pachys
g15761.t1	PF01682.20	DB	unnamed protein product, partial	Thelazia callipaeda
g15763.t1			---NA---
g15768.t1			---NA---
g15784.t1			---NA---
g15806.t1			unnamed protein product	Meloidogyne enterolobii
g15826.t1			---NA---
g15830.t1	PF00112.24	Peptidase_C1	cathepsin B	Radopholus similis
g15831.t1			---NA---
g15832.t1	PF00112.24	Peptidase_C1	Peptidase_C1	Radopholus similis
g1584.t1			unnamed protein product	Meloidogyne enterolobii
g15842.t1	PF01826.18	TIL	hypothetical protein L596_003256	Steinernema carpocapsae
g15844.t1			---NA---
g15845.t1			---NA---
g15846.t1			unnamed protein product	Meloidogyne enterolobii
g15847.t1			hypothetical protein L596_019616	Steinernema carpocapsae
g1593.t1			---NA---
g1611.t1			---NA---
g1612.t1			---NA---
g1613.t1			unnamed protein product	Meloidogyne enterolobii
g1614.t1			---NA---
g1616.t1			---NA---
g1617.t1			---NA---
g1618.t1	PF00014.24	Kunitz_BPTI	TFPI2 inhibitor	Meloidogyne enterolobii
g1622.t1			---NA---
g1627.t1			---NA---
g1631.t1	PF00014.24	Kunitz_BPTI	TFPI2 inhibitor	Meloidogyne enterolobii
g1632.t1			---NA---
g1633.t1			---NA---
g1635.t1			---NA---
g1636.t1			unnamed protein product	Meloidogyne enterolobii
g1637.t1			---NA---
g1638.t1			---NA---
g1650.t1			---NA---
g1651.t1	PF00150.19	Cellulase	GHF5 endo-1,4-beta-glucanase precursor	Radopholus similis	GH5_2(104-251)	GH5+CBM2+CBM5	CBM2+GH5_2
g166.t1			---NA---
g1661.t1	PF13639.7	zf-RING_2	---NA---
g1662.t1			---NA---
g1666.t1			---NA---
g1667.t1			---NA---
g167.t1			Toxin_TOLIP domain-containing protein	Meloidogyne enterolobii
g167.t2			Toxin_TOLIP domain-containing protein	Meloidogyne enterolobii
g1670.t1	PF13499.7, PF13202.7	EF-hand_7, EF-hand_5	EF-hand domain-containing protein	Luteimonas aestuarii
g1673.t1			MucBP domain-containing protein	Strongylocentrotus purpuratus
g1674.t1			---NA---
g168.t1			---NA---
g1683.t1	PF04870.17	Moulting_cycle	hypothetical protein Angca_001215, partial	Angiostrongylus cantonensis
g1686.t1			---NA---
g169.t1	PF02244.17, PF00246.25, PF01762.22, PF17039.6, PF00852.20	Propep_M14, Peptidase_M14, Galactosyl_T, Glyco_tran_10_N, Glyco_transf_10	Peptidase M14, carboxypeptidase A domain and Proteinase inhibitor, carboxypeptidase propeptide domain and ShKT domain and Proteinase inhibitor, propeptide domain-containing protein	Heterodera avenae	GT31(717-916)+GT10(966-1257)	N	N
g169.t2	PF02244.17, PF00246.25, PF01762.22, PF17039.6, PF00852.20	Propep_M14, Peptidase_M14, Galactosyl_T, Glyco_tran_10_N, Glyco_transf_10	Peptidase M14, carboxypeptidase A domain and Proteinase inhibitor, carboxypeptidase propeptide domain and ShKT domain and Proteinase inhibitor, propeptide domain-containing protein	Heterodera avenae	GT31(712-911)+GT10(961-1252)	N	N
g1694.t1	PF00014.24	Kunitz_BPTI	kunitz-type serine protease inhibitor 6-like	Arctia plantaginis
g1695.t1			---NA---
g1696.t1			unnamed protein product	Meloidogyne enterolobii
g1697.t1			---NA---
g1698.t1			---NA---
g1701.t1			---NA---
g1706.t1	PF00246.25, PF13620.7	Peptidase_M14, CarboxypepD_reg	Peptidase	Heterodera avenae
g1713.t1			---NA---
g1714.t1			---NA---
g1719.t1	PF01060.24	TTR-52	Transthyretin-like family protein	Radopholus similis
g1722.t1			---NA---
g1723.t1			---NA---
g1727.t1			---NA---
g1728.t1	PF00069.26	Pkinase	serine/threonine protein kinase, putative	Plasmodium knowlesi/Plasmodium knowlesi strain H
g1732.t1			---NA---
g1733.t1			---NA---
g1733.t2			---NA---
g1733.t3			---NA---
g1746.t1			---NA---
g1765.t1	PF00150.19	Cellulase	beta,1-4 endoglucanase-1 precursor	Pratylenchus vulnus	GH5_2(38-276)	GH5+CBM2	N
g1766.t1			---NA---
g1769.t1			---NA---
g177.t1			---NA---
g1774.t1	PF01094.29	ANF_receptor	Guanylate cyclase	Meloidogyne enterolobii
g18.t1			---NA---
g1808.t1			---NA---
g1813.t1			surfactant protein B	Halicephalobus sp. NKZ332
g1816.t1	PF01471.19, PF00413.25	PG_binding_1, Peptidase_M10	Macrophage metalloelastase	Halicephalobus sp. NKZ332
g1822.t1	PF00027.30, PF00027.30, PF01734.23	cNMP_binding, cNMP_binding, Patatin	Hypothetical UPF0028 protein ZK370.4 in chromosome III, putative	Steinernema carpocapsae
g1840.t1			---NA---
g1843.t1	PF15481.7	CPG4	Chondroitin proteoglycan 4	Caenorhabditis elegans
g1854.t1			Protein CBG16788	Halicephalobus sp. NKZ332
g1857.t1			---NA---
g1860.t1			---NA---
g1871.t1	PF00095.22, PF00014.24	WAP, Kunitz_BPTI	hypothetical protein PRIPAC_44045, partial	Pristionchus pacificus
g1872.t1	PF01826.18, PF01826.18, PF01826.18	TIL, TIL, TIL	Thyroglobulin type-1 and Whey acidic protein and Protease inhibitor I8 and Superoxide dismutase domain containing protein	Haemonchus contortus
g1880.t1	PF01682.20	DB	---NA---
g1881.t1	PF10503.10	Esterase_PHB	PHB depolymerase family esterase	Plantactinospora sp. KBS50	CE1(36-240)	CE1+CBM2	N
g1882.t1	PF04389.18	Peptidase_M28	hypothetical protein L596_030854	Steinernema carpocapsae
g1903.t1			---NA---
g1931.t1			---NA---
g1933.t1	PF00583.26	Acetyltransf_1	Diamine acetyltransferase 2	Toxocara canis
g1935.t1	PF00085.21, PF04777.14	Thioredoxin, Evr1_Alr	hypothetical protein FO519_000325	Halicephalobus sp. NKZ332
g1936.t1			---NA---
g1941.t1			---NA---
g1944.t1			unnamed protein product	Meloidogyne enterolobii
g1960.t1			---NA---
g1960.t2			---NA---
g1967.t1			---NA---
g1972.t1			---NA---
g1975.t1	PF09412.11, PF09412.11	XendoU, XendoU	Poly(U)-specific endoribonuclease	Halicephalobus sp. NKZ332
g1985.t1			Uncharacterised protein	Iodobacter fluviatilis
g1986.t1	PF00406.23, PF05191.15	ADK, ADK_lid	adenylate kinase 2, mitochondrial isoform X1	Bubalus bubalis
g1996.t1			---NA---
g2.t1	PF01082.21, PF03712.16	Cu2_monooxygen, Cu2_monoox_C	copper type II ascorbate-dependent monooxygenase domain protein	Heterodera glycines
g20.t1	PF01400.25	Astacin	astacin-like metalloendopeptidase	Radopholus similis
g2010.t1			---NA---
g2016.t1			hypothetical protein Hgg-29, partial	Heterodera glycines
g2034.t1			---NA---
g2043.t1			---NA---
g2050.t1	PF00194.22	Carb_anhydrase	Carbonic anhydrase like protein 2 precursor	Loa loa
g2050.t2	PF00194.22	Carb_anhydrase	Carbonic anhydrase like protein 2 precursor, putative	Brugia malayi
g2077.t1			unnamed protein product	Meloidogyne enterolobii
g2100.t1	PF08246.13, PF00112.24	Inhibitor_I29, Peptidase_C1	Proteinase inhibitor I25 and Proteinase inhibitor I29 and Peptidase C1A domain containing protein	Steinernema carpocapsae
g2103.t1	PF00041.22, PF00041.22	fn3, fn3	Collagen alpha-1(XX) chain	Steinernema carpocapsae
g2110.t1	PF00112.24	Peptidase_C1	putative effector protein	Heterodera avenae
g2112.t1	PF07679.17, PF13927.7, PF13927.7	I-set, Ig_3, Ig_3	Synaptogenesis protein syg-1	Halicephalobus sp. NKZ332
g2112.t2	PF07679.17, PF13927.7, PF13927.7	I-set, Ig_3, Ig_3	hypothetical protein FO519_000766	Halicephalobus sp. NKZ332
g2116.t1			---NA---
g2129.t1	PF01682.20	DB	unnamed protein product	Meloidogyne enterolobii
g2135.t1	PF10262.10	Rdx	SelT-like protein	Heterodera avenae
g2140.t2	PF02931.24	Neur_chan_LBD	Ligand-gated ion channel 50	Meloidogyne enterolobii
g2145.t1	PF04155.19	Ground-like	ground-like domain protein	Steinernema carpocapsae
g2155.t1			hypothetical protein FO519_003023	Halicephalobus sp. NKZ332
g216.t1			---NA---
g2169.t1	PF00135.29	COesterase	hypothetical protein L596_011659	Steinernema carpocapsae
g2171.t1	PF00150.19	Cellulase	GHF5 endo-1,4-beta-glucanase precursor	Radopholus similis	GH5_2(241-469)	GH5+CBM2+CBM5+CBM6	GH5_2
g2183.t1			hypothetical protein L596_024465	Steinernema carpocapsae
g2183.t2			hypothetical protein L596_024465	Steinernema carpocapsae
g2184.t1	PF05577.13	Peptidase_S28	hypothetical protein FO519_008037	Halicephalobus sp. NKZ332
g2189.t1			hypothetical protein L596_024113	Steinernema carpocapsae
g2196.t1			---NA---
g2208.t1	PF16923.6, PF03200.17	Glyco_hydro_63N, Glyco_hydro_63	unnamed protein product	Onchocerca flexuosa	GH63(512-776)	GH63	GH63
g2221.t1			unnamed protein product	Meloidogyne enterolobii
g2225.t1			DOMON domain-containing protein	Strongyloides ratti
g2229.t2	PF17175.5	MOLO1	---NA---
g2231.t1	PF01532.21	Glyco_hydro_47	hypothetical protein L596_005513	Steinernema carpocapsae	GH47(64-488)	GH47	GH47
g2233.t1			unnamed protein product	Meloidogyne enterolobii
g2235.t1	PF00112.24	Peptidase_C1	cathepsin B-like	Schistosoma japonicum
g2239.t1	PF00255.20	GSHPx	secreted glutathione peroxidase	Heterodera schachtii
g2240.t1	PF00014.24, PF00014.24	Kunitz_BPTI, Kunitz_BPTI	Kunitz/Bovine pancreatic trypsin inhibitor domain protein	Meloidogyne enterolobii
g2244.t1	PF00326.22	Peptidase_S9	hypothetical protein FO519_006097	Halicephalobus sp. NKZ332
g2246.t1	PF01094.29	ANF_receptor	---NA---
g2246.t2	PF01094.29	ANF_receptor	hypothetical protein L596_003740	Steinernema carpocapsae
g2247.t1	PF14845.7, PF00728.23	Glycohydro_20b2, Glyco_hydro_20	hypothetical protein FO519_005417	Halicephalobus sp. NKZ332	GH20(198-538)	GH20	GH20
g2248.t1	PF02897.16, PF00326.22	Peptidase_S9_N, Peptidase_S9	Prolyl endopeptidase	Toxocara canis
g2250.t1	PF00135.29	COesterase	acetylcholinesterase 3	Meloidogyne incognita
g2252.t1	PF13202.7	EF-hand_5	---NA---
g2254.t1	PF06482.12	Endostatin	Collagen alpha-1(XV) chain	Strongyloides ratti
g2254.t2	PF06482.12	Endostatin	Collagen alpha-1(XV) chain	Strongyloides ratti
g2254.t3	PF06482.12	Endostatin	Collagen alpha-1(XV) chain	Halicephalobus sp. NKZ332
g2254.t6	PF06482.12	Endostatin	Collagen alpha-1(XV) chain	Halicephalobus sp. NKZ332
g2254.t7	PF00041.22, PF00041.22	fn3, fn3	MAM domain-containing glycosylphosphatidylinositol anchor protein 1	Toxocara canis
g2265.t1			unnamed protein product	Meloidogyne enterolobii
g2281.t1			---NA---
g2301.t1	PF02014.17, PF01549.25	Reeler, ShK	Putative defense protein	Halicephalobus sp. NKZ332
g2305.t1	PF00262.19, PF00262.19	Calreticulin, Calreticulin	calreticulin 1	Radopholus similis
g2310.t1			unnamed protein product	Bursaphelenchus xylophilus
g2310.t2			unnamed protein product	Bursaphelenchus xylophilus
g2318.t1	PF00396.19	Granulin	Granulin -like protein	Orchesella cincta
g2322.t1			---NA---
g2329.t1	PF13202.7, PF13202.7	EF-hand_5, EF-hand_5	---NA---
g2330.t1	PF00150.19	Cellulase	GHF5 beta-1,4-endoglucanase	Rotylenchulus reniformis	GH5_2(205-446)	N	N
g2332.t1	PF00150.19	Cellulase	GHF5 beta-1,4-endoglucanase	Rotylenchulus reniformis	GH5_2(205-446)	N	N
g2335.t1			---NA---
g2338.t1	PF00135.29	COesterase	carboxylesterase family protein	Glonium stellatum
g2359.t1			---NA---
g2367.t1			FMRFamide-related peptide 1, FLP1	Globodera pallida
g2368.t1			CRE-FLP-6 protein	Globodera pallida
g2370.t1			---NA---
g2373.t1			unnamed protein product	Meloidogyne enterolobii
g238.t1	PF03126.19	Plus-3	---NA---
g238.t2	PF03126.19	Plus-3	---NA---
g2381.t1	PF00450.23	Peptidase_S10	Serine carboxypeptidase ctsa-1.1	Radopholus similis
g2400.t1	PF00014.24, PF00014.24	Kunitz_BPTI, Kunitz_BPTI	Proteinase inhibitor I2, Kunitz metazoa domain and Cysteine-rich repeat-containing protein	Meloidogyne enterolobii
g2401.t1	PF00014.24	Kunitz_BPTI	Proteinase inhibitor I2, Kunitz metazoa domain-containing protein	Meloidogyne enterolobii
g2406.t1			---NA---
g2433.t1	PF00188.27	CAP	Protein lon-1	Halicephalobus sp. NKZ332
g2434.t1	PF00188.27	CAP	Protein lon-1	Halicephalobus sp. NKZ332
g2457.t1	PF00656.23	Peptidase_C14	caspase-2 isoform X2	Cyanistes caeruleus
g2461.t1			---NA---
g2466.t1			thrombospondin type 1 domain protein	Heligmosomoides polygyrus
g2468.t1			---NA---
g2477.t1			---NA---
g2509.t1	PF01120.18	Alpha_L_fucos	Alpha-L-fucosidase	Ancylostoma duodenale	GH29(16-342)	GH29	GH29
g2515.t1			unnamed protein product	Bursaphelenchus xylophilus
g2525.t1	PF01549.25, PF00092.29	ShK, VWA	hypothetical protein Angca_006041, partial	Angiostrongylus cantonensis
g2529.t1	PF18102.2	DTC	---NA---
g255.t1			Zygote defective protein 9	Toxocara canis
g2553.t1			hypothetical protein WR25_13199	Diploscapter pachys
g2554.t1	PF00067.23	p450	hypothetical protein FO519_005305	Halicephalobus sp. NKZ332
g257.t1	PF00026.24	Asp	---NA---
g2576.t1			---NA---
g2577.t1	PF04155.19	Ground-like	unnamed protein product	Meloidogyne enterolobii
g2587.t1			---NA---
g259.t1	PF01581.17, PF01581.17, PF01581.17, PF01581.17, PF01581.17, PF01581.17	FARP, FARP, FARP, FARP, FARP, FARP	FMRFamide-related peptide domain containing protein	Heterodera avenae
g2595.t1	PF01547.26	SBP_bac_1	extracellular solute-binding protein	Dickeya dadantii
g2597.t1	PF09232.11	Caenor_Her-1	unnamed protein product	Meloidogyne enterolobii
g2603.t1	PF01060.24	TTR-52	Transthyretin-like family protein	Steinernema carpocapsae
g2608.t1			---NA---
g2627.t1			---NA---
g2627.t2			---NA---
g2640.t1	PF13414.7, PF13432.7, PF13181.7, PF00226.32	TPR_11, TPR_16, TPR_8, DnaJ	DnaJ -like protein subfamily C member 3	Halicephalobus sp. NKZ332
g2651.t1	PF01674.19	Lipase_2	hypothetical protein FO519_008708	Halicephalobus sp. NKZ332
g2654.t1	PF03088.17	Str_synth	Six-bladed beta-propeller, TolB-like domain and Strictosidine synthase, conserved region domain-containing protein	Halicephalobus sp. NKZ332
g2662.t1			---NA---
g2669.t2			unnamed protein product	Meloidogyne enterolobii
g2682.t1			---NA---
g2684.t1			---NA---
g2689.t1			---NA---
g270.t1			---NA---
g272.t1	PF00112.24	Peptidase_C1	cathepsin B	Riptortus pedestris
g2745.t1	PF00112.24	Peptidase_C1	cathepsin B-like	Biomphalaria glabrata
g2746.t1			---NA---
g2750.t1			---NA---
g2759.t1			---NA---
g2765.t1	PF00089.27	Trypsin	transmembrane protease serine 9-like isoform X3	Eurytemora affinis
g2775.t1			---NA---
g2784.t1			---NA---
g2786.t1	PF00642.25	zf-CCCH	zinc finger protein, putative	Saitoella complicata NRRL Y-17804
g279.t1			unnamed protein product, partial	Meloidogyne enterolobii
g279.t2			unnamed protein product, partial	Meloidogyne enterolobii
g2794.t1			---NA---
g2798.t1	PF01273.26, PF02886.18	LBP_BPI_CETP, LBP_BPI_CETP_C	unnamed protein product	Enterobius vermicularis
g2800.t1			---NA---
g2803.t1	PF00069.26	Pkinase	---NA---
g2811.t1			unnamed protein product	Meloidogyne enterolobii
g2817.t1			---NA---
g2819.t1			---NA---
g282.t1			hypothetical protein B9Z55_025748	Caenorhabditis nigoni
g2820.t1	PF00173.29	Cyt-b5	unnamed protein product	Meloidogyne enterolobii
g2821.t1	PF00264.21, PF01549.25	Tyrosinase, ShK	Putative tyrosinase-like protein tyr-3	Toxocara canis
g2822.t1			---NA---
g2823.t1	PF12678.8	zf-rbx1	E3 ubiquitin-protein ligase RNF6-like isoform X3	Aplysia californica
g283.t1	PF00069.26	Pkinase	protein kinase	Candidatus aminicenantes
g2862.t1			---NA---
g2863.t1			---NA---
g2864.t1	PF00596.22	Aldolase_II	methylthioribulose-1-phosphate dehydratase	Anguilla anguilla
g2865.t1			---NA---
g2871.t1			---NA---
g2881.t1			---NA---
g2884.t1	PF00450.23, PF00755.21	Peptidase_S10, Carn_acyltransf	hypothetical protein L596_019335	Steinernema carpocapsae
g2891.t2	PF00884.24, PF00884.24, PF14707.7	Sulfatase, Sulfatase, Sulfatase_C	hypothetical protein FO519_007893	Halicephalobus sp. NKZ332
g2893.t1			---NA---
g2899.t1	PF08336.12, PF13640.7	P4Ha_N, 2OG-FeII_Oxy_3	Prolyl 4-hydroxylase alpha-related protein PH4[alpha]EFB	Strongyloides ratti
g2904.t1			---NA---
g2907.t1	PF00069.26	Pkinase	serine/threonine protein kinase	Deltaproteobacteria bacterium HGW-Deltaproteobacteria-22
g2908.t1	PF13920.7	zf-C3HC4_3	RING finger protein 141-like	Ipomoea nil
g291.t1			Fibroblast growth factor 17	Anisakis simplex
g2910.t1			---NA---
g2914.t1	PF01183.21	Glyco_hydro_25	glycoside hydrolase family 25 protein	Polysphondylium violaceum	GH25(26-206)	N	N
g2917.t1			---NA---
g2934.t1			---NA---
g2940.t1			---NA---
g2956.t1			---NA---
g2957.t1			---NA---
g2960.t1			---NA---
g2963.t1	PF01549.25, PF01549.25	ShK, ShK	---NA---
g2971.t1	PF00069.26	Pkinase	hypothetical protein CCACVL1_18132	Corchorus capsularis
g2989.t1			---NA---
g299.t1			---NA---
g2996.t1			unnamed protein product	Bursaphelenchus xylophilus
g3001.t1			Protein F36H1.12	Meloidogyne enterolobii
g3007.t1			---NA---
g301.t1			Expansin B3	Globodera pallida	CBM2	CBM2	N
g3015.t1			---NA---
g3018.t1			---NA---
g3028.t1	PF02244.17	Propep_M14	---NA---
g3036.t1	PF04870.17	Moulting_cycle	Moulting cycle MLT-10-like protein family-containing protein	Strongyloides ratti
g3038.t1			---NA---
g3038.t2			---NA---
g3042.t1	PF00057.19, PF00057.19, PF00057.19	Ldl_recept_a, Ldl_recept_a, Ldl_recept_a	hypothetical protein FO519_000827	Halicephalobus sp. NKZ332
g3062.t1	PF00085.21, PF13848.7, PF00085.21	Thioredoxin, Thioredoxin_6, Thioredoxin	protein disulfide isomerase	Heterodera schachtii
g3073.t1			unnamed protein product	Meloidogyne enterolobii
g3082.t1			Isoleucine--tRNA ligase, cytoplasmic	Teladorsagia circumcincta
g3084.t1	PF17064.6	QVR	Protein quiver	Toxocara canis
g3092.t1	PF00255.20	GSHPx	glutathione peroxidase	Ditylenchus destructor
g3093.t1	PF13639.7	zf-RING_2	probable E3 ubiquitin-protein ligase RHA4A isoform X2	Camellia sinensis
g3098.t1	PF14625.7, PF14625.7	Lustrin_cystein, Lustrin_cystein	Bm10902, isoform b	Halicephalobus sp. NKZ332
g3099.t1	PF01663.23	Phosphodiest	Ectonucleotide pyrophosphatase/phosphodiesterase family member 6	Halicephalobus sp. NKZ332
g3112.t1			hypothetical protein L596_005159	Steinernema carpocapsae
g3113.t1			unnamed protein product	Meloidogyne enterolobii
g3114.t1	PF12662.8, PF07645.16, PF07645.16, PF07645.16, PF07645.16, PF07645.16, PF07645.16, PF07645.16, PF12662.8	cEGF, EGF_CA, EGF_CA, EGF_CA, EGF_CA, EGF_CA, EGF_CA, EGF_CA, cEGF	Protein CBR-FBL-1	Toxocara canis
g3124.t1	PF02244.17, PF00246.25, PF01549.25	Propep_M14, Peptidase_M14, ShK	Peptidase M14, carboxypeptidase A domain and Proteinase inhibitor, carboxypeptidase propeptide domain and ShKT domain and Proteinase inhibitor, propeptide domain-containing protein	Steinernema carpocapsae
g3137.t1			unnamed protein product	Meloidogyne enterolobii
g3138.t1			Thioredoxin-like fold domain-containing protein	Halicephalobus sp. NKZ332
g3147.t1	PF06119.15, PF07474.13, PF00008.28, PF00058.18	NIDO, G2F, EGF, Ldl_recept_b	BMA-NID-1, isoform c	Halicephalobus sp. NKZ332
g3161.t2			---NA---
g3170.t1			Uncharacterised protein	Iodobacter sp. BJB302
g3171.t1			---NA---
g318.t1			---NA---
g3183.t1	PF05649.14, PF01431.22	Peptidase_M13_N, Peptidase_M13	neprilysin-3 isoform X1	Drosophila subobscura
g3188.t1			---NA---
g3190.t1			---NA---
g3192.t1	PF13343.7	SBP_bac_6	ABC transporter substrate-binding protein	Rhizobium etli
g3193.t1			---NA---
g3216.t1	PF00135.29	COesterase	carboxylesterase family protein	unclassified Streptomyces
g3221.t1	PF00135.29	COesterase	carboxylesterase family protein	unclassified Streptomyces
g3228.t1			protein IWS1 homolog isoform X2	Plasmodium ovale
g3229.t1			---NA---
g3233.t1			---NA---
g324.t1			Protein T25B9.3, isoform a	Steinernema carpocapsae
g3243.t1			---NA---
g3272.t1			---NA---
g3277.t1	PF00199.20, PF06628.13	Catalase, Catalase-rel	catalase isoform X1	Ditylenchus destructor
g3278.t1			---NA---
g329.t1	PF00055.18, PF00053.25, PF00053.25, PF00053.25, PF00053.25, PF00053.25, PF00053.25, PF00053.25, PF00053.25, PF00053.25, PF00053.25, PF00053.25, PF00053.25, PF00053.25	Laminin_N, Laminin_EGF, Laminin_EGF, Laminin_EGF, Laminin_EGF, Laminin_EGF, Laminin_EGF, Laminin_EGF, Laminin_EGF, Laminin_EGF, Laminin_EGF, Laminin_EGF, Laminin_EGF, Laminin_EGF	Laminin subunit beta-1	Halicephalobus sp. NKZ332
g330.t1	PF05473.13	UL45	hepatic lectin	Strongylocentrotus purpuratus
g331.t1			---NA---
g3328.t1	PF00201.19	UDPGT	putative esophageal gland cell secretory protein 32	Meloidogyne incognita
g3328.t2	PF00201.19	UDPGT	putative esophageal gland cell secretory protein 32	Meloidogyne incognita
g3339.t1	PF00059.22	Lectin_C	Neurocan core protein	Meloidogyne enterolobii
g3347.t1			unnamed protein product	Meloidogyne enterolobii
g3349.t1	PF16470.6, PF00082.23, PF01483.21	S8_pro-domain, Peptidase_S8, P_proprotein	convertase P-domain protein	Heterodera glycines
g336.t1	PF02485.22, PF00105.19	Branch, zf-C4	Glycosyl transferase, family 14-containing protein	Toxocara canis	GT14(192-438)	N	N
g337.t1			---NA---
g3387.t1			Warthog protein 1	Halicephalobus sp. NKZ332
g3389.t1	PF01682.20	DB	Protein CBG21528	Halicephalobus sp. NKZ332
g3394.t1	PF14625.7, PF14625.7, PF14625.7, PF14625.7	Lustrin_cystein, Lustrin_cystein, Lustrin_cystein, Lustrin_cystein	hypothetical protein FO519_006722	Halicephalobus sp. NKZ332
g3416.t1			hypothetical protein FO519_005069	Halicephalobus sp. NKZ332
g3436.t1	PF04155.19	Ground-like	Ground region domain containing protein	Halicephalobus sp. NKZ332
g3438.t1	PF01273.26, PF02886.18, PF02886.18	LBP_BPI_CETP, LBP_BPI_CETP_C, LBP_BPI_CETP_C	Lipid-binding serum glycoprotein, C-terminal domain and Lipid-binding serum glycoprotein, N-terminal domain and Bactericidal permeability-increasing protein, alpha/beta domain-containing protein	Toxocara canis
g3438.t2	PF01273.26, PF02886.18, PF02886.18	LBP_BPI_CETP, LBP_BPI_CETP_C, LBP_BPI_CETP_C	Lipid-binding serum glycoprotein, C-terminal domain and Lipid-binding serum glycoprotein, N-terminal domain and Bactericidal permeability-increasing protein, alpha/beta domain-containing protein	Toxocara canis
g3438.t3	PF01273.26, PF02886.18, PF02886.18	LBP_BPI_CETP, LBP_BPI_CETP_C, LBP_BPI_CETP_C	Lipid-binding serum glycoprotein, C-terminal domain and Lipid-binding serum glycoprotein, N-terminal domain and Bactericidal permeability-increasing protein, alpha/beta domain-containing protein	Toxocara canis
g3440.t1			hypothetical protein FO519_007970	Halicephalobus sp. NKZ332
g3454.t1			---NA---
g3459.t1	PF00199.20, PF06628.13	Catalase, Catalase-rel	catalase isoform X1	Halicephalobus sp. NKZ332
g3460.t1			hypothetical protein L596_030709	Steinernema carpocapsae
g3462.t1			---NA---
g3464.t1			---NA---
g3465.t1			unnamed protein product	Meloidogyne enterolobii
g349.t1	PF02089.16	Palm_thioest	palmitoyl-protein thioesterase 1	Steinernema carpocapsae
g3494.t1	PF00069.26	Pkinase	serine/threonine protein kinase	Betaproteobacteria bacterium
g3497.t1	PF13688.7	Reprolysin_5	---NA---
g3506.t1	PF00255.20	GSHPx	glutathione peroxidase	Heterodera schachtii
g3522.t1			---NA---
g3530.t1			---NA---
g3532.t1			thrombospondin type 1 domain protein	Ancylostoma caninum
g3533.t1	PF02055.17, PF17189.5	Glyco_hydro_30, Glyco_hydro_30C	glucuronoarabinoxylan endo-1,4-beta-xylanase	Radopholus similis	GH30_8(596-927)	GH30	GH30_8
g3545.t1	PF01400.25, PF01549.25	Astacin, ShK	CBN-NAS-31 protein	Halicephalobus sp. NKZ332
g3554.t1			---NA---
g3557.t1			---NA---
g3558.t1			---NA---
g3559.t1			---NA---
g3560.t1			---NA---
g3561.t1	PF01674.19	Lipase_2	Lipase EstA/Esterase EstB family-containing protein	Enterobius vermicularis
g3593.t1	PF00059.22, PF00057.19, PF00431.21, PF00431.21, PF00084.21, PF00084.21, PF00084.21, PF00084.21, PF07645.16, PF07645.16, PF00084.21, PF00084.21, PF00754.26, PF02494.17, PF02494.17, PF07699.14, PF07699.14, PF07699.14, PF00008.28, PF00008.28	Lectin_C, Ldl_recept_a, CUB, CUB, Sushi, Sushi, Sushi, Sushi, EGF_CA, EGF_CA, Sushi, Sushi, F5_F8_type_C, HYR, HYR, Ephrin_rec_like, Ephrin_rec_like, Ephrin_rec_like, EGF, EGF	Sushi, von Willebrand factor type A, EGF and pentraxin domain-containing protein 1	Halicephalobus sp. NKZ332
g3596.t1			ccg-1	Pristionchus pacificus
g36.t1			---NA---
g3605.t1	PF03351.18	DOMON	DOMON domain and Cellobiose dehydrogenase, cytochrome domain-containing protein	Halicephalobus sp. NKZ332
g3612.t1			Hypothetical protein SRAE_X000202400	Strongyloides ratti
g3626.t1			---NA---
g3635.t1			---NA---
g3661.t1	PF07732.16	Cu-oxidase_3	Protein CBG16448	Steinernema carpocapsae
g3662.t1	PF07732.16, PF00394.23, PF07731.15	Cu-oxidase_3, Cu-oxidase, Cu-oxidase_2	multicopper oxidase	Halicephalobus sp. NKZ332
g3674.t1			hypothetical protein FO519_003176	Halicephalobus sp. NKZ332
g3686.t1			---NA---
g37.t1			---NA---
g3705.t1			---NA---
g3707.t1			---NA---
g3709.t1			---NA---
g3718.t1			unnamed protein product	Heligmosomoides polygyrus
g373.t1			CRE-FLP-22 protein	Radopholus similis
g3735.t1			Protein F25B3.2	Halicephalobus sp. NKZ332
g3744.t1			hypothetical protein L596_014955	Steinernema carpocapsae
g3749.t1			---NA---
g3755.t1			---NA---
g3764.t1			---NA---
g3768.t1			unnamed protein product	Brugia pahangi
g3770.t1	PF00201.19	UDPGT	Putative UDP-glucuronosyltransferase ugt-48	Steinernema carpocapsae	GT1(94-475)	N	N
g3770.t2	PF00201.19	UDPGT	Putative UDP-glucuronosyltransferase ugt-48	Steinernema carpocapsae	GT1(95-476)	N	N
g3773.t1	PF00413.25	Peptidase_M10	ZnMc domain-containing protein	Bursaphelenchus xylophilus
g3775.t1	PF00112.24	Peptidase_C1	putative effector protein	Radopholus similis
g3780.t1	PF03407.17	Nucleotid_trans	unnamed protein product	Acanthocheilonema viteae	GT77(158-364)	N	N
g3789.t1			---NA---
g38.t1			---NA---
g3805.t1	PF00194.22, PF00194.22	Carb_anhydrase, Carb_anhydrase	eukaryotic-type carbonic anhydrase	Steinernema carpocapsae
g3806.t1			chorismate mutase	Radopholus similis
g3809.t1	PF05712.14	MRG	manba-prov protein	Loa loa	GH2(28-774)	GH2	GH2
g3809.t2	PF05712.14	MRG	manba-prov protein	Loa loa	GH2(28-774)	GH2	GH2
g3813.t1			---NA---
g3832.t1	PF01579.19	DUF19	DUF19 domain-containing protein	Steinernema carpocapsae
g3833.t1			---NA---
g3847.t1	PF00428.20	Ribosomal_60s	60s Acidic ribosomal protein	Meloidogyne enterolobii
g3861.t1			---NA---
g3864.t1			---NA---
g39.t1			---NA---
g3901.t1			---NA---
g3917.t1			---NA---
g3921.t1			---NA---
g3926.t1	PF01161.21	PBP	protein D2	Drosophila elegans
g3940.t1			---NA---
g3941.t1	PF00704.29, PF00704.29	Glyco_hydro_18, Glyco_hydro_18	Glycoside hydrolase, family 18, catalytic domain and Chitinase II domain and Glycoside hydrolase, catalytic domain and Glycoside hydrolase, superfamily domain-containing protein	Halicephalobus sp. NKZ332	GH18(498-770)	N	N
g3972.t1	PF01682.20	DB	DB module	Bursaphelenchus xylophilus
g3978.t1	PF00026.24	Asp	cathepsin D-like aspartic proteinase preproprotein	Meloidogyne enterolobii
g3982.t1	PF00059.22	Lectin_C	lectin C-type domain protein	Halicephalobus sp. NKZ332
g3990.t1			---NA---
g3991.t1			---NA---
g3992.t1	PF01204.19	Trehalase	unnamed protein product	Onchocerca ochengi	GH37(82-590)	N	GH37
g3994.t1			---NA---
g4010.t1	PF08399.12, PF13519.7	VWA_N, VWA_2	cache domain-containing protein	Halicephalobus sp. NKZ332
g4030.t1			hypothetical protein FO519_001815	Halicephalobus sp. NKZ332
g4030.t2			hypothetical protein FO519_001815	Halicephalobus sp. NKZ332
g4058.t1			---NA---
g4065.t1			unnamed protein product	Meloidogyne enterolobii
g4077.t1			hypothetical protein FO519_005867	Halicephalobus sp. NKZ332
g4099.t1			glycoside hydrolase, superfamily domain-containing protein	Radopholus similis
g41.t1			---NA---
g4104.t1	PF02230.17	Abhydrolase_2	hypothetical protein L596_010728	Steinernema carpocapsae
g411.t1	PF07679.17, PF07679.17	I-set, I-set	immunoglobulin I-set domain protein	Angiostrongylus costaricensis
g4110.t1			---NA---
g4111.t1			---NA---
g4113.t1	PF03211.14	Pectate_lyase	pectate lyase	Radopholus similis	PL3(30-221)	PL3+CBM13+CBM66	PL3
g4116.t1			---NA---
g4119.t1			---NA---
g4121.t1			---NA---
g4122.t1			---NA---
g4123.t1			---NA---
g413.t1	PF01033.18	Somatomedin_B	hypothetical protein WR25_11810 isoform I	Diploscapter pachys
g4143.t1			unnamed protein product	Meloidogyne enterolobii
g4158.t1			---NA---
g4159.t1			---NA---
g4197.t1			---NA---
g42.t1			---NA---
g4207.t1			unnamed protein product	Meloidogyne enterolobii
g4207.t2			unnamed protein product	Meloidogyne enterolobii
g4209.t1			---NA---
g421.t1			---NA---
g4210.t1			---NA---
g4210.t2			---NA---
g4213.t1			---NA---
g4216.t1	PF01549.25, PF01549.25, PF01549.25	ShK, ShK, ShK	ShK domain-containing protein	Halicephalobus sp. NKZ332
g4219.t1	PF00704.29	Glyco_hydro_18	Chitinase domain-containing protein 1	Anisakis simplex	GH18(91-400)	N	N
g4223.t1			---NA---
g4224.t1			hypothetical protein WR25_02993	Diploscapter pachys
g4230.t1	PF15002.7	ERK-JNK_inhib	Coiled-coil domain-containing protein	Toxocara canis
g4237.t1	PF01650.19	Peptidase_C13	putative effector protein	Heterodera avenae
g4239.t1			---NA---
g4253.t1	PF01400.25	Astacin	Protein CBR-NAS-28	Ancylostoma ceylanicum
g4273.t1			---NA---
g4277.t1			unnamed protein product	Toxocara canis
g4281.t1	PF00530.19, PF00530.19	SRCR, SRCR	SRCR domain and Parallel beta-helix repeat and Pectin lyase fold/virulence factor domain and Pectin lyase fold domain and C-type lectin-like domain and C-type lectin fold domain and SRCR-like domain-containing protein	Ancylostoma ceylanicum
g4283.t1			---NA---
g4286.t1			---NA---
g4287.t1			---NA---
g4289.t1			---NA---
g4290.t1			---NA---
g4291.t1	PF00135.29	COesterase	hypothetical protein FO519_003992	Halicephalobus sp. NKZ332
g43.t1			---NA---
g4300.t1			---NA---
g4312.t1			esophageal gland-localized secretory protein 12	Heterodera glycines
g4313.t1			---NA---
g4316.t1			---NA---
g4318.t1			---NA---
g4319.t1			---NA---
g432.t1	PF03372.24	Exo_endo_phos	endonuclease/exonuclease/phosphatase family protein	Angiostrongylus cantonensis
g4320.t1			---NA---
g4323.t1			---NA---
g4324.t1			---NA---
g4324.t2			---NA---
g434.t1			---NA---
g4341.t1			---NA---
g4344.t1	PF00049.19	Insulin	unnamed protein product	Meloidogyne enterolobii
g435.t1			---NA---
g4381.t1	PF00201.19, PF13920.7	UDPGT, zf-C3HC4_3	Putative UDP-glucuronosyltransferase ugt-48	Toxocara canis
g44.t1	PF01400.25, PF01549.25	Astacin, ShK	Zinc metalloproteinase nas-12	Halicephalobus sp. NKZ332
g4401.t1			unnamed protein product	Meloidogyne enterolobii
g4418.t1			---NA---
g442.t1			glycoside hydrolase	Dinghuibacter silviterrae	GH5_8(64-261)	N	N
g4420.t1			---NA---
g4434.t1			Immunoglobulin E-set domain-containing protein	Strongyloides ratti
g444.t1			---NA---
g4441.t1	PF01094.29, PF07714.18, PF00211.21	ANF_receptor, PK_Tyr_Ser-Thr, Guanylate_cyc	Guanylate cyclase 32E	Toxocara canis
g4449.t1			---NA---
g4453.t1			---NA---
g4454.t1			---NA---
g4459.t1	PF03211.14	Pectate_lyase	pectate lyase	Radopholus similis	PL3(42-168)	N	N
g4466.t1			---NA---
g4476.t1	PF04389.18, PF04253.16	Peptidase_M28, TFR_dimer	hypothetical protein FO519_000909	Halicephalobus sp. NKZ332
g448.t1	PF03664.14	Glyco_hydro_62	cellulose binding domain-containing protein	Glycomyces dulcitolivorans	GH62(25-309)	GH62+CBM2	GH10+GH62
g449.t1			---NA---
g4495.t1	PF16545.6, PF00027.30, PF00027.30, PF00069.26	CCM2_C, cNMP_binding, cNMP_binding, Pkinase	cGMP-dependent protein kinase egl-4	Halicephalobus sp. NKZ332
g4505.t1	PF01273.26, PF02886.18, PF02886.18	LBP_BPI_CETP, LBP_BPI_CETP_C, LBP_BPI_CETP_C	LBP / BPI / CETP family protein	Halicephalobus sp. NKZ332
g4511.t1			---NA---
g4513.t1			---NA---
g4514.t1			---NA---
g4515.t1			---NA---
g4516.t1			---NA---
g4521.t1	PF01347.23, PF09172.12, PF00094.26	Vitellogenin_N, DUF1943, VWD	hypothetical protein FO519_003113	Halicephalobus sp. NKZ332
g4524.t1			neuropeptide-like protein 8	Meloidogyne enterolobii
g4527.t1			---NA---
g4534.t1			---NA---
g4549.t1			---NA---
g456.t1	PF02902.20	Peptidase_C48	PREDICTED: LOW QUALITY PROTEIN: uncharacterized protein LOC108103576	Drosophila eugracilis
g459.t1			---NA---
g4593.t1			---NA---
g460.t1	PF03211.14	Pectate_lyase	pectate lyase	Radopholus similis	PL3_4(31-203)	PL3+CBM13+CBM66	PL3
g4603.t1	PF06579.13	Ly-6_related	hypothetical protein FO519_004249	Halicephalobus sp. NKZ332
g4603.t2	PF06579.13	Ly-6_related	Homolog of Odr-2 (Two)	Halicephalobus sp. NKZ332
g4605.t1	PF01504.19	PIP5K	phosphatidylinositol-4-phosphate 5-kinase type I-like protein	Sarcoptes scabiei
g4605.t2	PF01504.19	PIP5K	phosphatidylinositol-4-phosphate 5-kinase type I-like protein	Sarcoptes scabiei
g4605.t3	PF01504.19	PIP5K	phosphatidylinositol-4-phosphate 5-kinase type I-like protein	Sarcoptes scabiei
g4608.t1			---NA---
g4611.t1	PF00201.19	UDPGT	UDP-glucuronosyltransferase 2C1-like isoform X2	Eurytemora affinis
g4612.t1			---NA---
g4616.t1	PF01549.25, PF01549.25	ShK, ShK	Protein CBG03105	Steinernema carpocapsae
g4641.t1			---NA---
g4642.t1			unnamed protein product	Meloidogyne enterolobii
g4675.t1			---NA---
g4680.t1			---NA---
g4682.t1	PF16863.6, PF01055.27	NtCtMGAM_N, Glyco_hydro_31	Maltase-glucoamylase, intestinal	Halicephalobus sp. NKZ332	GH31(282-789)	GH31	GH31
g4688.t1			---NA---
g4692.t1	PF01817.22	CM_2	chorismate mutase	Hirschmanniella oryzae
g4694.t1			---NA---
g4695.t1	PF03265.16	DNase_II	deoxyribonuclease-2-alpha isoform X1	Halicephalobus sp. NKZ332
g4696.t1			---NA---
g4705.t1	PF00201.19	UDPGT	hypothetical protein L596_019376	Steinernema carpocapsae	GT1(272-455)	N	N
g4709.t1			esophageal gland-localized secretory protein 12	Heterodera glycines
g4709.t2			---NA---
g4720.t1			---NA---
g4720.t2			---NA---
g4731.t1			Probable splicing factor, arginine/serine-rich 7	Ancylostoma ceylanicum
g4757.t1	PF05649.14, PF01431.22	Peptidase_M13_N, Peptidase_M13	peptidase family M13	Enterobius vermicularis
g4760.t1	PF17172.5, PF17171.5	GST_N_4, GST_C_6	Outer mitochondrial membrane transport complex protein domain containing protein	Haemonchus contortus
g4766.t1	PF01060.24	TTR-52	Transthyretin-like family protein	Radopholus similis
g4768.t1			uncharacterized protein LOC111883255	Diabrotica virgifera
g4769.t1			---NA---
g4791.t1	PF00188.27	CAP	SCP-like protein	Halicephalobus sp. NKZ332
g4792.t1	PF01060.24	TTR-52	---NA---
g4810.t1	PF00106.26	adh_short	short-chain dehydrogenase	Halicephalobus sp. NKZ332
g4810.t2	PF00106.26	adh_short	short-chain dehydrogenase	Halicephalobus sp. NKZ332
g4812.t1	PF00719.20	Pyrophosphatase	putative effector protein	Heterodera avenae
g4813.t1	PF01663.23	Phosphodiest	Ectonucleotide pyrophosphatase/phosphodiesterase C27A7.1	Steinernema carpocapsae
g4814.t1	PF00150.19	Cellulase	beta,1-4 endoglucanase-1 precursor	Hirschmanniella mucronata	GH5_2(55-299)	N	GH5_2
g4835.t1			unnamed protein product	Meloidogyne enterolobii
g4845.t1			---NA---
g4846.t1	PF07679.17, PF07679.17, PF07679.17	I-set, I-set, I-set	Contactin rig-6	Halicephalobus sp. NKZ332
g486.t1			---NA---
g4861.t1	PF02191.17	OLF	hypothetical protein L596_006854	Steinernema carpocapsae
g4867.t1			Protein K08D12.4	Steinernema carpocapsae
g4877.t1			---NA---
g488.t1			---NA---
g4880.t1			---NA---
g489.t1			---NA---
g4893.t1			Epidermal growth factor-like domain and EGF-like calcium-binding domain-containing protein	Halicephalobus sp. NKZ332
g4898.t1			---NA---
g4934.t1			---NA---
g4941.t1			unnamed protein product	Meloidogyne enterolobii
g4942.t1			---NA---
g4943.t1			---NA---
g4944.t1			unnamed protein product	Meloidogyne enterolobii
g4946.t1	PF00629.24	MAM	MAM domain and Concanavalin A-like lectin/glucanases superfamily domain-containing protein	Halicephalobus sp. NKZ332
g4947.t1			---NA---
g4949.t1			---NA---
g4961.t1	PF01674.19	Lipase_2	CRE-LIPS-7 protein	Enterobius vermicularis
g4972.t1			---NA---
g4975.t1			---NA---
g4982.t1			hypothetical protein FO519_003629	Halicephalobus sp. NKZ332
g4992.t1			---NA---
g4996.t1	PF13202.7, PF13202.7	EF-hand_5, EF-hand_5	EF-hand domain and EF-hand domain pair-containing protein	Steinernema carpocapsae
g50.t1	PF13499.7	EF-hand_7	unnamed protein product	Meloidogyne enterolobii
g5029.t1	PF01822.20, PF02485.22, PF07847.13	WSC, Branch, PCO_ADO	Xylosyltransferase sqv-6	Toxocara canis	GT14(197-384)	N	GT14
g5029.t2	PF01822.20, PF02485.22, PF07847.13	WSC, Branch, PCO_ADO	Xylosyltransferase sqv-6	Toxocara canis	GT14(194-381)	N	GT14
g5030.t1			---NA---
g5030.t2			---NA---
g5045.t1	PF00092.29	VWA	unnamed protein product	Anisakis simplex
g5051.t1			---NA---
g5052.t1			Protein F54B11.4	Halicephalobus sp. NKZ332
g5052.t2			Protein F54B11.4	Halicephalobus sp. NKZ332
g5064.t1	PF00014.24	Kunitz_BPTI	Proteinase inhibitor I2, Kunitz metazoa domain-containing protein	Toxocara canis
g5077.t1			hypothetical protein FO519_004930	Halicephalobus sp. NKZ332
g5077.t2			hypothetical protein FO519_004930	Halicephalobus sp. NKZ332
g5078.t1	PF01060.24	TTR-52	Transthyretin-like family protein	Haemonchus contortus
g5084.t1	PF01060.24	TTR-52	Transthyretin-like family protein	Meloidogyne enterolobii
g5087.t1	PF00188.27	CAP	VAP1 protein	Globodera rostochiensis
g5097.t1			---NA---
g51.t1			---NA---
g5108.t1	PF00201.19, PF01484.18, PF01391.19	UDPGT, Col_cuticle_N, Collagen	Nematode cuticle collagen, N-terminal domain and Collagen triple helix repeat-containing protein	Halicephalobus sp. NKZ332	GT1(384-552)	N	N
g5115.t1	PF00135.29	COesterase	hypothetical protein FO519_003992	Halicephalobus sp. NKZ332
g5115.t2	PF00135.29	COesterase	hypothetical protein FO519_003992	Halicephalobus sp. NKZ332
g5118.t1			---NA---
g5151.t1			---NA---
g5152.t1			---NA---
g5153.t1			---NA---
g5169.t1			---NA---
g5173.t1			---NA---
g5182.t1			---NA---
g5190.t1			unnamed protein product	Meloidogyne enterolobii
g5191.t1			hypothetical protein L596_004801	Steinernema carpocapsae
g5193.t1	PF01060.24	TTR-52	transthyretin-like protein 1 precursor	Radopholus similis
g52.t1			---NA---
g5204.t1	PF01392.23	Fz	BMA-SFRP-1, isoform a	Halicephalobus sp. NKZ332
g5209.t1			---NA---
g5210.t1	PF04155.19	Ground-like	ground-like domain protein	Halicephalobus sp. NKZ332
g5210.t2	PF04155.19	Ground-like	ground-like domain protein	Halicephalobus sp. NKZ332
g5211.t1			unnamed protein product	Meloidogyne enterolobii
g5212.t1	PF01549.25	ShK	---NA---
g5213.t1			---NA---
g5214.t1			---NA---
g5216.t1	PF02244.17, PF00246.25	Propep_M14, Peptidase_M14	hypothetical protein FO519_000123	Halicephalobus sp. NKZ332
g5235.t1			---NA---
g5240.t1	PF13833.7, PF13202.7, PF13202.7	EF-hand_8, EF-hand_5, EF-hand_5	---NA---
g5242.t1			---NA---
g5246.t1			---NA---
g5274.t1			---NA---
g5281.t1			---NA---
g5282.t1	PF00884.24	Sulfatase	Sulfatase domain-containing protein	Caenorhabditis elegans
g5291.t1			CRE-MLT-8 protein	Heligmosomoides polygyrus
g5297.t1			---NA---
g53.t1			CRE-NLP-15 protein	Meloidogyne incognita
g5302.t1			---NA---
g5304.t1			---NA---
g5306.t1			---NA---
g5310.t1			---NA---
g5311.t1			---NA---
g5313.t1	PF00583.26	Acetyltransf_1	Diamine acetyltransferase 2	Toxocara canis
g5314.t1			---NA---
g5322.t1			---NA---
g5341.t1			hypothetical protein L596_023826	Steinernema carpocapsae
g5343.t1			---NA---
g5353.t1			---NA---
g536.t1	PF02520.18	DUF148	Transient receptor potential cation channel trpm	Halicephalobus sp. NKZ332
g536.t2	PF02520.18	DUF148	Transient receptor potential cation channel trpm	Halicephalobus sp. NKZ332
g5369.t1			Protein CBG00663	Caenorhabditis brenneri
g5370.t1			hypothetical protein Tcan_13281	Toxocara canis
g5379.t1			---NA---
g5388.t1			---NA---
g5390.t1			---NA---
g5391.t1			---NA---
g5392.t1			---NA---
g5394.t1			---NA---
g5396.t1	PF00092.29	VWA	EGF-like domain protein	Onchocerca ochengi
g5396.t2	PF00092.29	VWA	EGF-like domain protein	Onchocerca ochengi
g5401.t1			---NA---
g5404.t1			---NA---
g5407.t1			---NA---
g5408.t1			---NA---
g5421.t1	PF01060.24	TTR-52	Transthyretin-like protein 15	Toxocara canis
g5422.t1			---NA---
g5437.t1			FAD-dependent monooxygenase	Parachlamydia sp. C2
g5438.t1	PF05649.14, PF01431.22	Peptidase_M13_N, Peptidase_M13	endothelin-converting enzyme 2 isoform X3	Latimeria chalumnae
g5447.t1	PF03211.14	Pectate_lyase	pectate lyase	Radopholus similis	PL3(30-231)	N	PL3
g5448.t1			---NA---
g5457.t1			---NA---
g5477.t1	PF01581.17, PF01581.17, PF01581.17, PF01581.17, PF01581.17	FARP, FARP, FARP, FARP, FARP	FMRFamide-related peptide domain containing protein	Radopholus similis
g5501.t1	PF01223.24	Endonuclease_NS	endonuclease G, mitochondrial	Soboliphyme baturini
g5501.t2	PF01223.24	Endonuclease_NS	endonuclease G, mitochondrial	Soboliphyme baturini
g5505.t1	PF00884.24	Sulfatase	Sulfatase family protein	Acanthocheilonema viteae
g5505.t2	PF00884.24	Sulfatase	Sulfatase family protein	Acanthocheilonema viteae
g5506.t1			---NA---
g5508.t1			failed axon connections	Meloidogyne incognita
g5509.t1			unnamed protein product	Meloidogyne enterolobii
g551.t1	PF01835.20, PF17791.2, PF07703.15, PF00207.23, PF07678.15, PF07677.15	MG2, MG3, A2M_BRD, A2M, TED_complement, A2M_recep	a-macroglobulin complement component	Toxocara canis
g5511.t1			---NA---
g5517.t1			hypothetical protein FO519_001652	Halicephalobus sp. NKZ332
g5523.t1	PF00026.24	Asp	Aspartic protease 6	Toxocara canis
g5524.t1	PF00026.24	Asp	CRE-ASP-1 protein	Ancylostoma caninum
g5525.t1	PF02244.17	Propep_M14	unnamed protein product	Meloidogyne enterolobii
g5528.t1			---NA---
g5529.t1	PF02958.21	EcKinase	Uncharacterized protein F46C5.4	Toxocara canis
g5533.t1	PF17391.3, PF01175.19, PF17392.3	Urocanase_N, Urocanase, Urocanase_C	Urocanase family-containing protein	Toxocara canis
g5539.t1			---NA---
g5539.t2			---NA---
g5541.t1	PF00089.27	Trypsin	ACRO protein	Corvus moneduloides
g5544.t1	PF13833.7, PF13202.7, PF13202.7	EF-hand_8, EF-hand_5, EF-hand_5	---NA---
g5548.t1	PF00264.21	Tyrosinase	tyrosinase-like protein	Halicephalobus sp. NKZ332
g5558.t1			---NA---
g5585.t1	PF00026.24	Asp	Protein CBG01308	Caenorhabditis nigoni
g5592.t1			---NA---
g5593.t1			CRE-NLP-21 protein	Caenorhabditis latens
g5596.t1			---NA---
g5610.t1			---NA---
g5611.t1	PF02520.18	DUF148	SXP/RAL-2 protein	Meloidogyne enterolobii
g5641.t2	PF07679.17, PF13927.7, PF13927.7	I-set, Ig_3, Ig_3	hypothetical protein FO519_009195	Halicephalobus sp. NKZ332
g5649.t1			---NA---
g565.t1			unnamed protein product	Meloidogyne enterolobii
g5654.t1			---NA---
g5655.t1	PF01060.24	TTR-52	---NA---
g5662.t1	PF00413.25	Peptidase_M10	Matrix metalloproteinase-15	Halicephalobus sp. NKZ332
g5671.t1			unnamed protein product	Meloidogyne enterolobii
g5684.t1	PF01683.19	EB	---NA---
g5685.t1			---NA---
g5685.t2			---NA---
g5686.t1			---NA---
g5686.t2			---NA---
g5688.t1	PF00069.26	Pkinase	hypothetical protein HII13_005442	Brettanomyces bruxellensis
g5689.t1			---NA---
g5691.t1			---NA---
g5692.t1			---NA---
g5693.t1			---NA---
g5694.t1	PF02244.17, PF00246.25	Propep_M14, Peptidase_M14	hypothetical protein FO519_000123	Halicephalobus sp. NKZ332
g5717.t1	PF00031.22	Cystatin	cystatin domain protein	Toxocara canis
g5717.t2	PF00031.22	Cystatin	CRE-CPI-2 protein	Toxocara canis
g5717.t3	PF00031.22	Cystatin	cystatin domain protein	Toxocara canis
g574.t1			---NA---
g5743.t1			---NA---
g5745.t1	PF00014.24, PF14625.7, PF00014.24, PF14625.7	Kunitz_BPTI, Lustrin_cystein, Kunitz_BPTI, Lustrin_cystein	hypothetical protein L596_013771	Steinernema carpocapsae
g5746.t1	PF13640.7	2OG-FeII_Oxy_3	hypothetical protein L596_013774	Steinernema carpocapsae
g5764.t1	PF00026.24	Asp	---NA---
g5765.t1			---NA---
g5767.t1			---NA---
g579.t1	PF01683.19, PF01683.19	EB, EB	Nematode-specific EB region and Proteinase inhibitor I2 domain containing protein	Ancylostoma caninum
g5796.t1			---NA---
g58.t1			Chondroitin proteoglycan 3	Halicephalobus sp. NKZ332
g58.t2			unnamed protein product	Meloidogyne enterolobii
g5806.t1	PF00254.29, PF00254.29	FKBP_C, FKBP_C	FKBP-type peptidyl-prolyl cis-trans isomerase-30	Halicephalobus sp. NKZ332
g5831.t1	PF01060.24	TTR-52	Transthyretin-like family-containing protein	Meloidogyne enterolobii
g5860.t1	PF00965.18	TIMP	Bm9798, isoform a	Brugia malayi
g5863.t1	PF00246.25	Peptidase_M14	Carboxypeptidase A1	Toxocara canis
g5867.t1			unnamed protein product	Enterobius vermicularis
g5876.t1			---NA---
g5879.t1	PF00173.29	Cyt-b5	cytochrome b5-like protein	Tupanvirus soda lake
g5880.t1			---NA---
g5881.t1	PF00264.21, PF01549.25, PF01549.25, PF01391.19, PF01391.19	Tyrosinase, ShK, ShK, Collagen, Collagen	Tyrosinase copper-binding domain and ShKT domain and Uncharacterised domain, di-copper centre-containing protein	Steinernema carpocapsae
g5904.t1			hypothetical protein GCK72_014933	Caenorhabditis remanei
g5905.t1	PF03917.18, PF03199.16	GSH_synth_ATP, GSH_synthase	glutathione synthetase family protein	Brugia malayi
g5910.t1			CRE-NLP-13 protein	Caenorhabditis bovis
g5921.t3			unnamed protein product	Meloidogyne enterolobii
g5929.t1	PF00092.29, PF00092.29	VWA, VWA	hypothetical protein L596_004157	Steinernema carpocapsae
g5947.t1	PF01549.25, PF01549.25	ShK, ShK	---NA---
g5963.t1	PF01549.25, PF01549.25, PF01549.25, PF01549.25, PF01549.25	ShK, ShK, ShK, ShK, ShK	unnamed protein product	Meloidogyne enterolobii
g5963.t2	PF01549.25, PF01549.25, PF01549.25, PF01549.25	ShK, ShK, ShK, ShK	unnamed protein product	Meloidogyne enterolobii
g5969.t1			esophageal gland-localized secretory protein 12	Heterodera glycines
g597.t1			FLP-21	Radopholus similis
g599.t1			GCC2 and GCC3 family protein	Meloidogyne enterolobii
g5996.t1	PF17175.5	MOLO1	unnamed protein product	Litomosoides sigmodontis
g5997.t1			unnamed protein product	Meloidogyne enterolobii
g600.t1			hypothetical protein Tcan_04131	Toxocara canis
g6000.t1			---NA---
g6003.t1			---NA---
g601.t1			---NA---
g6011.t1			---NA---
g6012.t1	PF00201.19	UDPGT	C. briggsae CBR-UGT-28 protein	Pristionchus pacificus
g6015.t1	PF00201.19	UDPGT	UDP-glucuronosyltransferase 1-8	Steinernema carpocapsae	GT1(289-466)	N	N
g6015.t2	PF00201.19	UDPGT	UDP-glucuronosyltransferase 1-8	Steinernema carpocapsae	GT1(295-472)	N	N
g6015.t3	PF00201.19	UDPGT	UDP-glucuronosyltransferase 1-8	Steinernema carpocapsae	GT1(313-490)	N	N
g602.t1	PF00095.22	WAP	WAP domain-containing protein	Bursaphelenchus xylophilus
g6036.t1	PF07647.18, PF16533.6, PF00076.23, PF00046.30	SAM_2, SOAR, RRM_1, Homeodomain	Sterile alpha motif homology 2 and RNA recognition motif domain containing protein	Haemonchus contortus
g6036.t2	PF07647.18, PF16533.6	SAM_2, SOAR	Sterile alpha motif homology 2 and RNA recognition motif domain containing protein	Halicephalobus sp. NKZ332
g6049.t1			---NA---
g6050.t1			---NA---
g6052.t1			---NA---
g6054.t1			Cytosolic fatty-acid binding domain and Calycin-like domain and Calycin domain-containing protein	Meloidogyne enterolobii
g6060.t1			---NA---
g6064.t1			---NA---
g6064.t2			---NA---
g6072.t1	PF01060.24	TTR-52	---NA---
g6073.t1	PF00629.24	MAM	hypothetical protein FO519_004460	Halicephalobus sp. NKZ332
g6078.t1	PF00135.29	COesterase	Carboxylic ester hydrolase	Halicephalobus sp. NKZ332
g6088.t1			---NA---
g6103.t1			---NA---
g6104.t1			---NA---
g6105.t1			---NA---
g6132.t1			---NA---
g6136.t1			---NA---
g614.t1			---NA---
g6141.t1			surfactant protein B	Steinernema carpocapsae
g6146.t1	PF01682.20	DB	---NA---
g615.t1			---NA---
g6150.t1	PF00188.27	CAP	hypothetical protein L596_003457	Steinernema carpocapsae
g6153.t1			---NA---
g6154.t1			---NA---
g6154.t2			---NA---
g6155.t1	PF01471.19, PF00413.25, PF00965.18	PG_binding_1, Peptidase_M10, TIMP	Glycoside hydrolase and Peptidoglycan binding and Peptidase M10A M12B and Hemopexin matrixin domain containing protein	Ancylostoma ceylanicum
g6162.t1			---NA---
g6166.t1			RE49668p, putative	Litomosoides sigmodontis
g6179.t2	PF00027.30	cNMP_binding	Cyclic nucleotide-gated olfactory channel	Toxocara canis
g6179.t3			Cyclic nucleotide-gated olfactory channel	Toxocara canis
g6184.t1	PF00049.19	Insulin	CRE-INS-1 protein	Meloidogyne enterolobii
g620.t1			hypothetical protein FO519_003214	Halicephalobus sp. NKZ332
g6202.t3	PF00089.27	Trypsin	Collagenase precursor	Caligus clemensi
g6204.t1			---NA---
g6206.t1			unnamed protein product	Meloidogyne enterolobii
g6219.t1	PF00264.21	Tyrosinase	hypothetical protein L596_009722	Steinernema carpocapsae
g6223.t1	PF01581.17, PF01581.17, PF01581.17, PF01581.17	FARP, FARP, FARP, FARP	FMRFamide-related peptide-like family-containing protein	Steinernema carpocapsae
g6243.t1			---NA---
g6253.t1	PF02520.18	DUF148	surface-associated antigen 2	Baylisascaris schroederi
g6255.t1	PF04870.17	Moulting_cycle	Moulting cycle MLT-10-like protein family-containing protein	Halicephalobus sp. NKZ332
g6256.t1	PF01400.25	Astacin	astacin-like metalloendopeptidase	Radopholus similis
g6267.t1			Chondroitin proteoglycan 3	Pristionchus pacificus
g627.t1			hypothetical protein Tcan_12987	Toxocara canis
g6274.t1	PF01347.23, PF01347.23, PF09172.12, PF00094.26	Vitellogenin_N, Vitellogenin_N, DUF1943, VWD	hypothetical protein FO519_000981	Halicephalobus sp. NKZ332
g6288.t1			---NA---
g6295.t1			---NA---
g6297.t1	PF02520.18	DUF148	SXP/RAL-2 protein	Meloidogyne incognita
g6298.t1			---NA---
g6299.t1	PF01060.24	TTR-52	Transthyretin-like family protein	Meloidogyne javanica
g630.t1	PF05497.13	Destabilase	Destabilase family-containing protein	Meloidogyne enterolobii
g6304.t1			---NA---
g6305.t1	PF01674.19, PF01674.19	Lipase_2, Lipase_2	Lipase EstA/Esterase EstB family-containing protein	Strongyloides ratti
g6313.t1	PF00057.19, PF00057.19, PF00057.19, PF00057.19, PF00057.19, PF00057.19, PF00057.19, PF07645.16, PF00058.18, PF00058.18, PF00058.18	Ldl_recept_a, Ldl_recept_a, Ldl_recept_a, Ldl_recept_a, Ldl_recept_a, Ldl_recept_a, Ldl_recept_a, EGF_CA, Ldl_recept_b, Ldl_recept_b, Ldl_recept_b	Bm5765, isoform d	Brugia malayi
g6314.t1	PF17175.5	MOLO1	Protein CBG20827	Halicephalobus sp. NKZ332
g6347.t1	PF05649.14, PF01431.22	Peptidase_M13_N, Peptidase_M13	Neprilysin-1	Toxocara canis
g6348.t1			---NA---
g6358.t1			---NA---
g6359.t1			---NA---
g6387.t1	PF15481.7	CPG4	unnamed protein product	Meloidogyne enterolobii
g6388.t1			unnamed protein product	Meloidogyne enterolobii
g6406.t1			---NA---
g6408.t1			unnamed protein product	Meloidogyne enterolobii
g6411.t1			---NA---
g6416.t1	PF01581.17, PF01581.17	FARP, FARP	unnamed protein product	Meloidogyne enterolobii
g643.t1			unnamed protein product	Bursaphelenchus xylophilus
g6446.t1			---NA---
g6447.t1	PF01683.19, PF01683.19, PF01683.19	EB, EB, EB	hypothetical protein Y032_0223g2688	Ancylostoma ceylanicum
g6453.t1			unnamed protein product	Meloidogyne enterolobii
g6477.t1	PF01709.21	Transcrip_reg	Protein CBG15714	Meloidogyne enterolobii
g6488.t1	PF07915.14, PF07915.14	PRKCSH, PRKCSH	Endoplasmic reticulum lectin 1	Toxocara canis
g649.t1			---NA---
g6492.t1	PF13899.7	Thioredoxin_7	candidate secreted effector Minc12921	Meloidogyne incognita/Meloidogyne enterolobii
g650.t1			---NA---
g6506.t1			---NA---
g6507.t1			---NA---
g6508.t1			---NA---
g6512.t1	PF00300.23	His_Phos_1	Phosphoglycerate mutase domain containing protein	Haemonchus contortus
g6518.t1	PF00069.26	Pkinase	serine/threonine protein kinase	Kofleriaceae bacterium
g6519.t1			---NA---
g652.t1			---NA---
g6522.t1			---NA---
g6524.t1			---NA---
g653.t1			---NA---
g6555.t1	PF01549.25	ShK	hypothetical protein NECAME_04737	Necator americanus
g6573.t1			---NA---
g6574.t1			hypothetical protein L596_003114	Steinernema carpocapsae
g6584.t1			---NA---
g6592.t1			---NA---
g6597.t1			---NA---
g6605.t1			unnamed protein product	Meloidogyne enterolobii
g6609.t1			immunogenic protein 3	Meloidogyne enterolobii
g6611.t1			---NA---
g663.t1			unnamed protein product	Meloidogyne enterolobii
g663.t2			unnamed protein product	Meloidogyne enterolobii
g6635.t1			---NA---
g6652.t1			esophageal gland-localized secretory protein 12	Heterodera glycines
g6673.t1			---NA---
g6683.t1			hypothetical protein FO519_000604	Halicephalobus sp. NKZ332
g6688.t1	PF01549.25, PF01549.25, PF01549.25	ShK, ShK, ShK	hypothetical protein FO519_006946	Halicephalobus sp. NKZ332
g6689.t1			esophageal gland-localized secretory protein 12	Heterodera glycines
g6700.t1	PF00104.31	Hormone_recep	Transcription factor HNF-4 homolog	Halicephalobus sp. NKZ332
g6702.t1			---NA---
g6703.t1			---NA---
g6704.t1			---NA---
g6704.t2			---NA---
g6705.t1	PF01400.25	Astacin	putative effector protein	Heterodera avenae
g6706.t1			---NA---
g6708.t1			---NA---
g6719.t1	PF01674.19	Lipase_2	hypothetical protein FO519_001299	Halicephalobus sp. NKZ332
g6724.t1			unnamed protein product	Meloidogyne enterolobii
g6725.t1			---NA---
g6729.t1	PF00535.27	Glycos_transf_2	glycosyl transferase, group 2 family protein	Wuchereria bancrofti	GT27(114-414)	GT27+CBM13	GT27
g6732.t1			---NA---
g6734.t1	PF00069.26	Pkinase	Activin receptor type-2A	Toxocara canis
g6748.t1	PF01764.26	Lipase_3	putative effector protein	Heterodera avenae
g6778.t1	PF00089.27	Trypsin	serine protease SP24D-like	Heterodera glycines
g678.t1			---NA---
g6794.t1			---NA---
g6798.t1	PF00328.23	His_Phos_2	putative effector protein	Meloidogyne enterolobii
g6805.t1	PF01094.29	ANF_receptor	hypothetical protein FO519_005289	Halicephalobus sp. NKZ332
g6805.t2	PF01094.29	ANF_receptor	hypothetical protein FO519_005289	Halicephalobus sp. NKZ332
g6806.t1			unnamed protein product	Meloidogyne enterolobii
g6809.t1			---NA---
g6811.t1	PF01607.25, PF01607.25	CBM_14, CBM_14	chitin binding Peritrophin-A domain protein	Ancylostoma caninum
g6812.t1	PF00722.22	Glyco_hydro_16	family 16 glycosylhydrolase	Hamadaea tsunoensis	GH16_3(31-266)	CBM4+CBM54+CBM56+CBM6	N
g6841.t1			---NA---
g6844.t1	PF01403.20	Sema	Sema domain and Immunoglobulin-like fold domain and WD40/YVTN repeat-like-containing domain and Plexin-like fold repeat-containing protein	Steinernema carpocapsae
g6850.t1			unnamed protein product	Meloidogyne enterolobii
g6862.t1			unnamed protein product	Meloidogyne enterolobii
g6863.t1	PF01060.24	TTR-52	Transthyretin-like protein 46	Toxocara canis
g6870.t1			---NA---
g6875.t1			---NA---
g6904.t1			---NA---
g691.t1			---NA---
g6913.t1			---NA---
g6922.t1	PF00079.21, PF00210.25	Serpin, Ferritin	putative serpin-like protein	Toxocara canis
g6927.t1	PF04942.15	CC	---NA---
g6928.t1			---NA---
g6940.t1			---NA---
g6944.t1			---NA---
g6946.t1	PF00089.27	Trypsin	Collagenase precursor	Caligus clemensi
g6958.t1	PF13360.7	PQQ_2	unnamed protein product	Meloidogyne enterolobii
g6966.t1			---NA---
g6970.t1			---NA---
g6986.t1			---NA---
g6987.t1	PF08336.12	P4Ha_N	tetratricopeptide repeat protein	Halicephalobus sp. NKZ332
g6988.t1			---NA---
g7010.t1			---NA---
g7011.t1			unnamed protein product	Meloidogyne enterolobii
g7034.t1	PF00812.18	Ephrin	hypothetical protein L596_005700	Steinernema carpocapsae
g7044.t1			---NA---
g7057.t1			---NA---
g7062.t1			hypothetical protein L596_011274	Steinernema carpocapsae
g7063.t1	PF01607.25, PF01607.25, PF01607.25	CBM_14, CBM_14, CBM_14	Chitin binding Peritrophin-A domain containing protein	Halicephalobus sp. NKZ332
g7063.t2	PF01607.25, PF01607.25, PF01607.25	CBM_14, CBM_14, CBM_14	chitin binding Peritrophin-A domain protein	Halicephalobus sp. NKZ332
g7067.t1	PF16923.6, PF03200.17	Glyco_hydro_63N, Glyco_hydro_63	unnamed protein product	Onchocerca flexuosa	GH63(545-793)	GH63	GH63
g7071.t1	PF09349.11	OHCU_decarbox	2-oxo-4-hydroxy-4-carboxy-5-ureidoimidazoline decarboxylase	Rhizobiales bacterium
g7071.t2	PF09349.11	OHCU_decarbox	2-oxo-4-hydroxy-4-carboxy-5-ureidoimidazoline decarboxylase	Rhizobiales bacterium
g7086.t1			---NA---
g7094.t1	PF01400.25, PF01549.25	Astacin, ShK	Zinc metalloproteinase nas-9	Steinernema carpocapsae
g7119.t1	PF13306.7, PF04500.17	LRR_5, FLYWCH	Leucine rich repeat 5-containing protein	Strongyloides ratti
g7125.t1			unnamed protein product	Meloidogyne enterolobii
g7125.t2			hypothetical protein FO519_000213	Halicephalobus sp. NKZ332
g7127.t1	PF01682.20	DB	---NA---
g7142.t1			---NA---
g7143.t1	PF14625.7, PF00014.24, PF14625.7, PF00014.24, PF14625.7, PF00014.24, PF14625.7, PF00014.24, PF14625.7, PF00014.24, PF14625.7, PF00014.24, PF00014.24, PF14625.7, PF00014.24	Lustrin_cystein, Kunitz_BPTI, Lustrin_cystein, Kunitz_BPTI, Lustrin_cystein, Kunitz_BPTI, Lustrin_cystein, Kunitz_BPTI, Lustrin_cystein, Kunitz_BPTI, Lustrin_cystein, Kunitz_BPTI, Kunitz_BPTI, Lustrin_cystein, Kunitz_BPTI	Proteinase inhibitor I2 domain containing protein	Halicephalobus sp. NKZ332
g7153.t1	PF01060.24	TTR-52	Transthyretin-like protein 15	Halicephalobus sp. NKZ332
g7157.t1	PF00328.23	His_Phos_2	Testicular acid phosphatase -like protein	Halicephalobus sp. NKZ332
g7157.t2	PF00328.23	His_Phos_2	hypothetical protein FO519_009323, partial	Halicephalobus sp. NKZ332
g7174.t1			---NA---
g7184.t1	PF00026.24	Asp	C. briggsae CBR-ASP-1 protein	Halicephalobus sp. NKZ332
g7185.t1	PF08246.13, PF00112.24	Inhibitor_I29, Peptidase_C1	cathepsin L-like cysteine proteinase	Globodera pallida
g7198.t1			---NA---
g7199.t1			---NA---
g7203.t1			---NA---
g7209.t1			---NA---
g7235.t1	PF01150.18	GDA1_CD39	hypothetical protein FO519_007529	Halicephalobus sp. NKZ332
g725.t1	PF06268.14	Fascin	---NA---
g726.t1			---NA---
g7269.t1	PF00026.24	Asp	Aspartic protease 3	Toxocara canis
g7269.t2	PF00026.24	Asp	Aspartic protease 3	Toxocara canis
g7272.t1			hypothetical protein PRIPAC_52664	Pristionchus pacificus
g7272.t2			hypothetical protein PRIPAC_52664	Pristionchus pacificus
g728.t1			---NA---
g7281.t1			---NA---
g7282.t1	PF00753.28	Lactamase_B	Beta-lactamase domain containing protein	Steinernema carpocapsae
g7295.t1			---NA---
g7306.t1	PF00199.20, PF06628.13	Catalase, Catalase-rel	catalase	Ditylenchus destructor
g7309.t1	PF00651.32	BTB	speckle-type POZ protein	Wuchereria bancrofti
g7315.t1	PF00135.29, PF00133.23, PF08264.14	COesterase, tRNA-synt_1, Anticodon_1	Isoleucyl Amino-acyl tRNA Synthetase	Steinernema carpocapsae
g7315.t2	PF00135.29, PF00133.23, PF08264.14	COesterase, tRNA-synt_1, Anticodon_1	Isoleucyl Amino-acyl tRNA Synthetase	Steinernema carpocapsae
g7315.t3	PF00135.29, PF00133.23, PF08264.14	COesterase, tRNA-synt_1, Anticodon_1	Aminoacyl-tRNA synthetase	Steinernema carpocapsae
g7315.t4	PF00135.29, PF00133.23, PF08264.14	COesterase, tRNA-synt_1, Anticodon_1	Isoleucyl Amino-acyl tRNA Synthetase	Steinernema carpocapsae
g7324.t1			---NA---
g7332.t1			hypothetical protein OESDEN_08905	Oesophagostomum dentatum
g7344.t1			unnamed protein product	Bursaphelenchus xylophilus
g7349.t1			unnamed protein product	Meloidogyne enterolobii
g7357.t1	PF18885.1	DUF5648	Astacin-like metalloendopeptidase	Steinernema carpocapsae
g7358.t1	PF01682.20	DB	DB module	Meloidogyne enterolobii
g7369.t1			---NA---
g7379.t1	PF01682.20	DB	---NA---
g738.t1	PF00135.29	COesterase	hypothetical protein FO519_003992	Halicephalobus sp. NKZ332
g7385.t1	PF02338.20	OTU	---NA---
g7386.t1	PF02221.16	E1_DerP2_DerF2	ML domain containing protein	Meloidogyne enterolobii
g7390.t1	PF01764.26	Lipase_3	Lipase, class 3 family-containing protein	Steinernema carpocapsae
g7390.t2	PF01764.26	Lipase_3	hypothetical protein L596_018186	Steinernema carpocapsae
g74.t1			glycoside hydrolase family 43 protein	Auriculariopsis ampla
g742.t1			---NA---
g7442.t1			unnamed protein product	Meloidogyne enterolobii
g7455.t1	PF00704.29, PF01607.25, PF01607.25	Glyco_hydro_18, CBM_14, CBM_14	Probable endochitinase	Halicephalobus sp. NKZ332	GH18(29-377)	GH18+CBM12+CBM14+CBM5+CBM55	CBM14+GH18
g7460.t1	PF01060.24	TTR-52	TransThyretin-Related family domain	Meloidogyne enterolobii
g7461.t1	PF01060.24	TTR-52	Transthyretin-like family protein	Pristionchus pacificus
g7472.t1			---NA---
g7493.t1			---NA---
g7498.t1			---NA---
g7499.t1	PF00201.19	UDPGT	UDP-glucuronosyl UDP-glucosyltransferase domain containing protein	Haemonchus contortus
g7510.t1	PF04155.19	Ground-like	ground-like domain protein	Toxocara canis
g7519.t1	PF00024.27, PF00024.27	PAN_1, PAN_1	hypothetical protein L596_004476	Steinernema carpocapsae
g753.t1			---NA---
g7549.t1			---NA---
g7556.t1			hypothetical protein FO519_005869	Halicephalobus sp. NKZ332
g7558.t1	PF10503.10	Esterase_PHB	PHB depolymerase family esterase	Streptomyces sp. Root264	CE1(159-346)	CE1	N
g7564.t1			---NA---
g7565.t2			---NA---
g7594.t1			hypothetical protein FO519_007387	Halicephalobus sp. NKZ332
g7597.t1			---NA---
g7598.t1	PF01593.25	Amino_oxidase	Amine oxidase domain-containing protein	Toxocara canis
g7606.t1	PF01060.24	TTR-52	Transthyretin-like family protein	Steinernema carpocapsae
g7607.t1			---NA---
g7612.t1			---NA---
g7618.t1	PF00704.29	Glyco_hydro_18	Glycoside hydrolase domain containing protein	Halicephalobus sp. NKZ332
g762.t1	PF00553.20, PF03330.19	CBM_2, DPBB_1	expansin B3	Pratylenchus penetrans
g7634.t1	PF01504.19	PIP5K	PI51B kinase	Halicephalobus sp. NKZ332
g764.t1			---NA---
g7647.t1			---NA---
g7651.t1	PF02520.18	DUF148	immunodominant hypodermal antigen Ac16	Ancylostoma caninum
g7652.t1			---NA---
g7653.t1	PF04916.14	Phospholip_B	Putative phospholipase B-like 2	Halicephalobus sp. NKZ332
g7654.t1			unnamed protein product	Meloidogyne enterolobii
g7655.t1			unnamed protein product	Meloidogyne enterolobii
g7663.t1			---NA---
g7665.t1	PF01674.19	Lipase_2	Lipase EstA/Esterase EstB family-containing protein	Caenorhabditis nigoni
g767.t1			---NA---
g7675.t1			---NA---
g768.t1	PF03211.14	Pectate_lyase	Pectate lyase 4	Radopholus similis	PL3(184-373)	PL3+CBM13+CBM66	N
g769.t1			unnamed protein product	Caenorhabditis bovis
g7690.t1			---NA---
g7691.t1	PF12796.8, PF12796.8	Ank_2, Ank_2	ankyrin repeat domain-containing protein	Thermofilum pendens Hrk 5/Thermofilum pendens
g7692.t1	PF00026.24	Asp	CATD protein	Leiothrix lutea
g770.t1			---NA---
g7728.t1	PF13499.7, PF13202.7	EF-hand_7, EF-hand_5	---NA---
g7731.t1			hypothetical protein FO519_004625	Halicephalobus sp. NKZ332
g7732.t1			glycoside hydrolase family 25 protein	archaeon
g7737.t1			---NA---
g7737.t2			---NA---
g7743.t1	PF00067.23, PF00067.23	p450, p450	Cytochrome P450 domain containing protein	Steinernema carpocapsae
g7743.t2	PF00067.23, PF00067.23	p450, p450	Cytochrome P450 domain containing protein	Steinernema carpocapsae
g7760.t1	PF17172.5, PF17171.5	GST_N_4, GST_C_6	failed axon connections	Meloidogyne incognita
g7761.t1			---NA---
g777.t1			unnamed protein product	Meloidogyne enterolobii
g7778.t1	PF00055.18, PF00053.25, PF00053.25, PF00053.25, PF00053.25	Laminin_N, Laminin_EGF, Laminin_EGF, Laminin_EGF, Laminin_EGF	laminin alpha 1 chain	Halicephalobus sp. NKZ332
g7783.t1			---NA---
g7790.t1	PF00328.23	His_Phos_2	acid phosphatase	Heterodera avenae
g7791.t1			---NA---
g7792.t1	PF01549.25, PF01549.25	ShK, ShK	ABC transporter substrate-binding protein	Pararhizobium antarcticum/Rhizobium sp. 58
g7793.t1	PF00089.27	Trypsin	trypsin-like serine protease	Ctenocephalides felis
g781.t1			---NA---
g7827.t1			unnamed protein product	Meloidogyne enterolobii
g7829.t1	PF10148.10	SCHIP-1	---NA---
g7829.t2	PF10148.10	SCHIP-1	---NA---
g783.t1			---NA---
g783.t2			---NA---
g783.t3			---NA---
g7830.t1			---NA---
g7834.t1	PF00026.24	Asp	Peptidase A1 domain-containing protein	Caenorhabditis remanei
g7836.t1	PF13499.7, PF13202.7, PF13202.7, PF13499.7	EF-hand_7, EF-hand_5, EF-hand_5, EF-hand_7	reticulocalbin-2, partial	Radopholus similis
g7841.t1	PF01504.19	PIP5K	---NA---
g7844.t1			---NA---
g7849.t1	PF01549.25	ShK	---NA---
g7850.t1			---NA---
g7854.t1	PF00069.26, PF00858.25	Pkinase, ASC	DEgenerin Like	Caenorhabditis elegans
g7873.t1			---NA---
g7874.t1			---NA---
g7876.t1			---NA---
g788.t1			---NA---
g7880.t1			unnamed protein product	Meloidogyne enterolobii
g7887.t2	PF14625.7, PF14625.7	Lustrin_cystein, Lustrin_cystein	Proteinase inhibitor I2, Kunitz metazoa domain and EB domain and Cysteine-rich repeat and Lustrin, cysteine-rich repeated domain-containing protein	Strongyloides ratti	CBM14	CBM14	N
g789.t1			---NA---
g7890.t1	PF01826.18	TIL	hypothetical protein FO519_002464	Halicephalobus sp. NKZ332
g7897.t1			---NA---
g7898.t1	PF13202.7, PF13202.7	EF-hand_5, EF-hand_5	HLH domain-containing protein	Pristionchus pacificus
g7899.t1	PF00112.24	Peptidase_C1	CRE-CPR-1 protein	Caenorhabditis remanei
g7931.t1			---NA---
g7938.t1	PF00059.22	Lectin_C	C-type lectin	Rotylenchulus reniformis
g7969.t1			---NA---
g7970.t1			putative esophageal gland cell secretory protein 29	Meloidogyne incognita
g7975.t1			---NA---
g7977.t1	PF01549.25, PF01549.25	ShK, ShK	unnamed protein product	Enterobius vermicularis
g7982.t1	PF00112.24	Peptidase_C1	tubulointerstitial nephritis antigen-like	Pogona vitticeps
g7986.t1			---NA---
g7996.t1			---NA---
g8000.t1			---NA---
g8007.t1	PF01549.25, PF01549.25	ShK, ShK	shTK domain protein	Oesophagostomum dentatum
g8007.t2	PF01549.25, PF01549.25	ShK, ShK	shTK domain protein	Oesophagostomum dentatum
g8026.t1	PF00110.20	wnt	protein Wnt-11b-1-like isoform X1	Steinernema carpocapsae
g8026.t2	PF00110.20	wnt	protein Wnt-11b-1-like isoform X1	Steinernema carpocapsae
g8027.t1			---NA---
g8038.t1	PF00089.27	Trypsin	venom protease isoform X2	Heterodera avenae
g8045.t1	PF13499.7	EF-hand_7	---NA---
g805.t1	PF00182.20	Glyco_hydro_19	hypothetical protein L596_011992	Steinernema carpocapsae	GH19(67-371)	GH19+CBM18	GH19
g806.t1	PF04870.17	Moulting_cycle	Moulting cycle MLT-10-like protein family-containing protein	Strongyloides ratti
g806.t2	PF04870.17	Moulting_cycle	Moulting cycle MLT-10-like protein family-containing protein	Strongyloides ratti
g8063.t1	PF13202.7, PF13499.7, PF13202.7, PF13499.7	EF-hand_5, EF-hand_7, EF-hand_5, EF-hand_7	EF hand	Dictyocaulus viviparus
g8063.t2	PF13202.7, PF13202.7, PF13833.7	EF-hand_5, EF-hand_5, EF-hand_8	KETtiN (Drosophila actin-binding) homolog	Loa loa
g8089.t1	PF01105.25	EMP24_GP25L	emp24 gp25L p24 domain containing protein	Ancylostoma ceylanicum
g8104.t1	PF01549.25, PF08768.12	ShK, DUF1794	hypothetical protein FL83_19638, partial	Caenorhabditis latens
g8120.t1			---NA---
g8135.t1	PF00080.21	Sod_Cu	superoxide dismutase	Radopholus similis
g8135.t2	PF00080.21	Sod_Cu	superoxide dismutase	Radopholus similis
g8142.t1			---NA---
g8153.t1			---NA---
g8155.t1	PF00135.29	COesterase	carboxylesterase family protein	Streptomyces hokutonensis
g8157.t1			---NA---
g816.t1			unnamed protein product	Meloidogyne enterolobii
g8164.t1			---NA---
g8166.t1			unnamed protein product	Bursaphelenchus xylophilus
g8185.t1			---NA---
g8190.t1	PF00965.18	TIMP	tissue inhibitor of metalloproteinase	Meloidogyne enterolobii
g8191.t1			---NA---
g8195.t1			---NA---
g8197.t1			---NA---
g8198.t1	PF01826.18, PF01826.18	TIL, TIL	Trypsin Inhibitor-like, cysteine rich domain-containing protein	Strongyloides ratti
g8204.t1			---NA---
g8207.t1			unnamed protein product	Meloidogyne enterolobii
g823.t1			---NA---
g8232.t1			---NA---
g8233.t1			---NA---
g8236.t1			---NA---
g824.t1			---NA---
g8243.t1	PF09478.11, PF03330.19	CBM49, DPBB_1	expansin	Pratylenchus penetrans
g8244.t1	PF03330.19	DPBB_1	expansin	Pratylenchus penetrans
g8245.t1			expansin	Pratylenchus penetrans
g8276.t1			---NA---
g8277.t1			---NA---
g8278.t1			---NA---
g8280.t1			---NA---
g8281.t1			---NA---
g8282.t1			---NA---
g8283.t1			---NA---
g8301.t1	PF01549.25	ShK	---NA---
g8326.t1			unnamed protein product	Meloidogyne enterolobii
g8326.t2			---NA---
g8327.t1			unnamed protein product	Meloidogyne enterolobii
g8328.t1			unnamed protein product	Meloidogyne enterolobii
g8329.t1			unnamed protein product	Meloidogyne enterolobii
g833.t1			---NA---
g8330.t1			unnamed protein product	Meloidogyne enterolobii
g8331.t1			unnamed protein product	Meloidogyne enterolobii
g8332.t1			unnamed protein product	Meloidogyne enterolobii
g8334.t1			unnamed protein product	Meloidogyne enterolobii
g8335.t1			---NA---
g8336.t1			---NA---
g8337.t1	PF01549.25, PF01549.25, PF01549.25	ShK, ShK, ShK	hypothetical protein FO519_000304	Halicephalobus sp. NKZ332
g8342.t1			---NA---
g835.t1	PF01764.26	Lipase_3	Lipase -like protein	Toxocara canis
g8356.t1			hypothetical protein FO519_009668, partial	Halicephalobus sp. NKZ332
g8366.t1	PF02931.24	Neur_chan_LBD	Neurotransmitter-gated ion-channel ligand binding domain protein	Meloidogyne enterolobii
g8369.t1	PF13202.7, PF13202.7, PF13202.7	EF-hand_5, EF-hand_5, EF-hand_5	hypothetical protein CVU61_15055	Deltaproteobacteria bacterium HGW-Deltaproteobacteria-19
g8371.t1	PF00090.20, PF05986.15, PF19030.1, PF19030.1, PF19030.1, PF19030.1, PF19030.1, PF00014.24, PF00014.24, PF00014.24, PF00014.24, PF00014.24, PF00014.24, PF00014.24, PF00014.24, PF00014.24	TSP_1, ADAM_spacer1, TSP1_ADAMTS, TSP1_ADAMTS, TSP1_ADAMTS, TSP1_ADAMTS, TSP1_ADAMTS, Kunitz_BPTI, Kunitz_BPTI, Kunitz_BPTI, Kunitz_BPTI, Kunitz_BPTI, Kunitz_BPTI, Kunitz_BPTI, Kunitz_BPTI, Kunitz_BPTI	Kunitz/Bovine pancreatic trypsin inhibitor domain protein	Angiostrongylus cantonensis
g8375.t1			---NA---
g8376.t1			---NA---
g8379.t1	PF01674.19	Lipase_2	Lipase EstA/Esterase EstB family-containing protein	Strongyloides ratti
g8387.t1			EGF-like domain protein	Radopholus similis
g8393.t1	PF00431.21, PF00059.22	CUB, Lectin_C	Tolloid-like protein 1	Halicephalobus sp. NKZ332
g8401.t1	PF10208.10	Armet	Mesencephalic astrocyte-derived neurotrophic factor homolog	Meloidogyne enterolobii
g8404.t1	PF10327.10	7TM_GPCR_Sri	---NA---
g8406.t1	PF00089.27	Trypsin	unnamed protein product	Anisakis simplex
g8414.t1	PF13531.7	SBP_bac_11	ABC transporter substrate-binding protein	Rhizobium sp. 58
g8423.t1	PF01565.24, PF04030.15	FAD_binding_4, ALO	FAD-binding protein	Rhodocytophaga sp. 172606-1
g8427.t1	PF01683.19, PF00014.24, PF00014.24, PF14625.7, PF00014.24, PF14625.7, PF00014.24, PF14625.7, PF00014.24, PF14625.7, PF14625.7	EB, Kunitz_BPTI, Kunitz_BPTI, Lustrin_cystein, Kunitz_BPTI, Lustrin_cystein, Kunitz_BPTI, Lustrin_cystein, Kunitz_BPTI, Lustrin_cystein, Lustrin_cystein	hypothetical protein L596_007732	Steinernema carpocapsae
g8438.t1			---NA---
g8451.t1			unnamed protein product	Meloidogyne enterolobii
g8452.t1	PF00112.24	Peptidase_C1	cathepsin L-like cysteine proteinase	Radopholus similis
g8454.t1			---NA---
g8455.t1			---NA---
g8456.t1			---NA---
g8458.t1	PF01391.19	Collagen	---NA---
g8467.t1			---NA---
g8476.t1			---NA---
g8478.t1			hypothetical protein FO519_002953	Halicephalobus sp. NKZ332
g8480.t1			---NA---
g8482.t1	PF18400.2, PF18401.2, PF18402.2, PF18403.2, PF06427.12, PF18404.2	Thioredoxin_12, Thioredoxin_13, Thioredoxin_14, Thioredoxin_15, UDP-g_GGTase, Glyco_transf_24	UDP-glucose:Glycoprotein Glucosyltransferase containing protein	Halicephalobus sp. NKZ332	GT24(1318-1565)	GT24	GT24
g8510.t1	PF13202.7, PF13202.7, PF13202.7	EF-hand_5, EF-hand_5, EF-hand_5	EF-hand domain-containing protein	Roseovarius sp. MME-070
g8516.t1	PF13499.7, PF13202.7	EF-hand_7, EF-hand_5	EF-hand domain-containing protein	Microbispora sp. H11081
g8520.t1	PF01060.24	TTR-52	unnamed protein product	Meloidogyne enterolobii
g8526.t1			---NA---
g8536.t1			---NA---
[truncated: 221 more rows]
