# Supplementary material for: Targeted transcriptomics reveals signatures of large-scale independent origins and concerted regulation of effector genes in Radopholus similis
Source: PLoS Pathog. 2021 Nov 8;17(11):e1010036. doi: 10.1371/journal.ppat.1010036 (PMC8601627; doi:10.1371/journal.ppat.1010036)
Supplement: S2 Table — Transcript abundance was determined as Reads Per Kilobase of Transcript per Million mapped reads (FPKM) values. Presence/absence of homologues in other nematode species were performed by BLAST analyses (e-value < 10−5 and bit score > 50). (XLSX) [file ppat.1010036.s002.xlsx]

## Sheet: S2 Table
S2 Table. List of 540 Radopholus similis transcripts coding predictive secreted proteins with representation in the gland cells library. Transcript abundance was determined as Reads Per Kilobase of Transcript per Million mapped reads (RPKM) values.
Presence/absence of homologues in other nematode species were performed by BLAST analyses (e-value < 10-5 and bit score > 50). This table is sorted by the RPKM values.
Gene name	Sequence Description	Blast Top Hit Taxonomy Name	Blast Top Hit E-Value	Blast Top Hit Accession	Blast Top Hit Score	PFAM domain	PFAM annotation	Expression in the glands (RPKM)	Pp	Pc	Pn	Pt	Mi	Mh	Na	Reni	Gros	Gp	Hg	Dd	Bx	Bm	Ce	Experimental validated in the glands (in situ hibridization)	REFERENCE
g9016.t1	---NA---							57140.7	0	0	0	0	0	0	0	0	0	0	0	0	0	0	0	Yes	This study
g5306.t1	---NA---							8080.06	0	0	0	0	0	0	0	0	0	0	0	0	0	0	0	Yes	This study
g14603.t1	---NA---							5459.79	0	0	0	0	0	0	0	0	0	0	0	0	0	0	0	Yes	This study
g11094.t1	hypothetical protein L596_011659	Steinernema carpocapsae	1.5e-122	TKR87224	390.193	PF00135.29	COesterase	5388.43	+	+	+	+	+	+	+	+	+	+	+	+	+	+	+
g10323.t1	---NA---							4978.95	0	0	0	0	0	0	0	0	0	0	0	0	0	0	0	Yes	This study
g460.t1	pectate lyase	Radopholus similis	6.4e-162	QIC04079	473.396	PF03211.14	Pectate_lyase	2940.97	+	+	+	+	+	+	+	+	+	+	+	+	+	0	0	Yes	This study
g15237.t1	expansin B3	Pratylenchus penetrans	3.1e-71	QIO03924	228.409			2524.11	+	+	+	+	+	+	+	+	+	+	+	+	+	0	0	Yes	This study
g11218.t1	---NA---							1919.86	+	0	+	0	0	0	+	+	+	0	+	0	0	0	0	No signal	This study
g10058.t1	---NA---							1915.06	0	0	0	0	0	0	0	0	0	+	+	0	0	0	0	No signal	This study
g4313.t1	---NA---							1725.02	0	0	0	0	0	0	0	0	0	0	0	0	0	0	0	No signal	This study
g4159.t1	---NA---							1536.54	0	0	0	0	0	0	0	0	0	0	0	0	0	0	0	No signal	This study
g2910.t1	---NA---							1331.12	0	0	0	0	0	0	0	0	0	0	0	0	0	0	0	Yes	This study
g1650.t1	---NA---							1321.05	0	0	0	0	0	0	0	0	0	0	0	0	0	0	0	No signal	This study
g10498.t1	---NA---							1245.88	0	0	0	0	0	0	0	0	0	0	0	0	0	0	0	Yes	This study
g11445.t1	cathepsin B	Radopholus similis	8.6e-61	ADK46902	211.075	PF00112.24	Peptidase_C1	1203.11	+	+	+	+	+	+	+	+	+	+	+	+	+	+	+
g7379.t1	---NA---					PF01682.20	DB	1189.77	+	+	+	+	+	+	+	+	+	+	+	+	0	0	0	No signal	This study
g940.t1	---NA---							1187.57	0	0	0	0	0	0	0	0	0	0	0	0	0	0	0	No signal	This study
g11934.t1	---NA---					PF01549.25, PF01549.25	ShK, ShK	1179.26	+	+	+	+	0	0	0	0	0	0	0	0	0	0	0	Yes	This study
g4814.t1	beta,1-4 endoglucanase-1 precursor	Hirschmanniella mucronata	0	QBO95451	524.242	PF00150.19	Cellulase	894.44	+	+	+	+	+	+	+	+	+	+	+	+	0	0	0	Yes	This study
g7185.t1	cathepsin L-like cysteine proteinase	Globodera pallida	0	AAY46196	592.423	PF08246.13, PF00112.24	Inhibitor_I29, Peptidase_C1	883.93	+	+	+	+	+	+	+	+	+	+	+	+	+	+	+	No signal	This study
g11866.t1	VAP1 protein	Halicephalobus sp. NKZ332	7.4e-31	KAE9551125	129.798	PF00188.27, PF00089.27	CAP, Trypsin	846.92	+	+	+	+	+	+	+	+	+	+	+	+	+	+	+
g1612.t1	---NA---							827.26	0	0	0	0	0	0	0	0	0	0	0	0	0	0	0	No signal	This study
g1637.t1	---NA---							827.26	0	0	0	0	0	0	0	0	0	0	0	0	0	0	0
g4420.t1	---NA---							788.96	0	0	0	0	0	0	0	0	0	0	0	0	0	0	0	Yes	This study
g53.t1	CRE-NLP-15 protein	Meloidogyne incognita	4.2e-36	APU93376	130.183			752.65	+	+	+	+	0	+	+	+	+	+	+	+	+	+	+
g1733.t1	---NA---							749.04	0	0	0	0	0	0	0	0	0	0	0	0	0	0	0	Yes	This study
g1733.t2	---NA---							749.04	0	0	0	0	0	0	0	0	0	0	0	0	0	0	0
g1733.t3	---NA---							749.04	0	0	0	0	0	0	0	0	0	0	0	0	0	0	0
g8454.t1	---NA---							682.16	0	0	0	0	0	0	0	0	0	0	0	0	0	0	0	Yes	This study
g762.t1	expansin B3	Pratylenchus penetrans	9.3e-113	QIO03923	339.347	PF00553.20, PF03330.19	CBM_2, DPBB_1	596.04	+	+	+	+	+	+	+	+	+	+	+	+	+	0	0	No signal	This study
g15830.t1	cathepsin B	Radopholus similis	0	ADK46902	748.043	PF00112.24	Peptidase_C1	586.83	+	+	+	+	+	+	+	+	+	+	+	+	+	+	+	Glands and other tissues	[1]
g15832.t1	Peptidase_C1	Radopholus similis	0	ADK46902	516.153	PF00112.24	Peptidase_C1	546.2	+	+	+	+	+	+	+	+	+	+	+	+	+	+	+
g7597.t1	---NA---							527.2	0	0	0	0	0	0	0	0	0	0	0	0	0	0	0	No signal	This study
g3596.t1	ccg-1	Pristionchus pacificus	5.1e-49	PDM75525	169.859			452.14	+	+	+	+	+	+	+	+	+	+	+	+	+	+	+
g13332.t1	---NA---							438.65	0	0	0	0	0	0	0	0	0	0	0	0	0	0	0	No signal	This study
g3018.t1	---NA---							432.75	0	0	0	0	0	0	+	0	0	0	0	0	0	0	0	Yes	This study
g14271.t1	---NA---							426.75	0	0	0	0	0	0	0	0	0	0	0	0	0	0	0	Yes	This study
g15328.t1	putative amphid protein	Meloidogyne incognita	6.3e-28	AAR35032	114.39	PF02520.18	DUF148	407.34	+	+	+	+	+	+	+	+	+	+	+	+	0	0	0
g1192.t1	beta-1,4-endoglucanase-1 precursor	Radopholus similis	0	ACB38289	912.909	PF00150.19, PF00553.20	Cellulase, CBM_2	406.95	+	+	+	+	+	+	+	+	+	+	+	+	0	0	0	Yes	[2]
g13783.t1	fatty acid and retinol binding protein	Radopholus similis	7.3e-127	AFI80890	364.385	PF05823.13	Gp-FAR-1	390.54	+	+	+	+	+	+	+	+	+	+	+	+	+	+	+
g9100.t1	---NA---					PF01549.25, PF01549.25	ShK, ShK	387.31	+	0	+	0	+	+	+	0	0	0	0	+	+	0	0	No signal	This study
g14940.t1	EF hand	Heterodera avenae	0	AVA09679	518.464	PF13202.7, PF13202.7, PF13202.7	EF-hand_5, EF-hand_5, EF-hand_5	382.34	+	+	+	+	+	+	+	+	+	+	+	+	+	+	+
g5422.t1	---NA---							381.24	0	0	0	0	0	0	0	0	0	0	0	0	0	0	0	No signal	This study
g9088.t1	---NA---							375.65	+	+	+	+	+	+	+	0	0	0	0	0	0	0	0	E/S system	This study
g907.t1	GHF5 beta-1,4-endoglucanase	Rotylenchulus reniformis	0	ADM72857	621.698	PF00150.19	Cellulase	372.43	+	+	+	+	+	+	+	+	+	+	+	+	0	0	0
g15346.t1	putative effector protein	Heterodera avenae	3.4e-59	AVA09648	207.223	PF00112.24	Peptidase_C1	370	+	+	+	+	+	+	+	+	+	+	+	+	+	+	+
g12129.t1	arabinan endo-1,5-alpha-L-arabinosidase	Streptomyces barkulensis	3e-103	WP_101254192	316.62	PF04616.15	Glyco_hydro_43	361.16	+	0	0	0	+	+	+	+	0	+	+	+	0	0	0
g13627.t1	---NA---							338.93	0	0	0	0	0	0	0	0	0	0	0	0	0	0	0	Yes	This study
g2281.t1	---NA---							337.12	0	0	+	0	0	+	+	+	0	0	0	0	0	0	0	Yes	This study
g12860.t1	---NA---							336.13	0	0	+	+	0	0	+	0	+	+	+	0	0	0	0	Below median bulb	This study
g11090.t1	VAP1 protein	Globodera rostochiensis	1e-72	AHW98763	232.646	PF00188.27	CAP	335.81	+	+	+	+	+	+	+	+	+	+	+	+	+	+	+	No signal	This study
g11602.t1	---NA---							318.42	0	0	0	0	0	0	0	0	0	0	0	0	0	0	0	Yes	This study
g12616.t1	putative gland protein G20E03	Heterodera glycines	1e-60	AAO85459	197.208			317.15	+	+	+	+	0	0	+	+	+	+	+	0	0	0	0	No signal	This study
g6519.t1	---NA---							314.42	0	0	0	0	0	0	0	0	0	0	0	0	0	0	0	No signal	This study
g3832.t1	DUF19 domain-containing protein	Steinernema carpocapsae	8.5e-57	TKR78148	190.274	PF01579.19	DUF19	294.19	+	+	+	+	0	+	+	+	+	+	+	+	+	0	+
g1813.t1	surfactant protein B	Halicephalobus sp. NKZ332	3.3e-13	KAE9556102	70.0922			277.78	0	+	+	0	0	0	+	+	0	0	0	+	+	0	+
g8831.t1	C-type lectin-like	Perkinsus chesapeaki	9.9e-08	KAF4660359	62.003	PF00059.22	Lectin_C	274.86	+	+	+	+	+	+	+	+	+	+	+	0	0	0	+	No signal	This study
g9466.t1	hypothetical protein FL83_21058, partial	Caenorhabditis latens	2.1e-10	OZF93100	67.781	PF13930.7	Endonuclea_NS_2	259.46	0	+	+	+	0	0	+	+	+	+	+	0	0	0	0
g10569.t1	hypothetical protein	Fangia hongkongensis	9.5e-10	WP_018300291	63.5438			246.27	+	+	+	+	+	+	+	+	+	+	+	0	0	0	0
g12048.t1	hypothetical protein L596_002001	Steinernema carpocapsae	1.9e-32	TMS34395	120.553			245.91	+	+	+	+	+	+	+	+	+	0	+	+	+	+	+
g51.t1	---NA---							244.43	0	0	0	0	0	0	0	0	0	0	0	0	0	0	0	No signal	This study
g1157.t1	---NA---							243.45	0	0	0	0	0	0	0	0	0	0	0	0	0	0	0	Hypodermis	This study
g1673.t1	MucBP domain-containing protein	Strongylocentrotus purpuratus	4.3e-22	XP_001198895	102.064			230.71	0	0	0	0	0	0	0	0	0	0	0	0	0	0	0
g2914.t1	glycoside hydrolase family 25 protein	Polysphondylium violaceum	6.3e-69	KAF2072606	219.935	PF01183.21	Glyco_hydro_25	229.36	+	+	+	+	+	+	+	+	0	0	0	+	+	+	+
g7369.t1	---NA---							211.17	0	0	0	0	0	0	0	0	0	0	0	0	0	0	0	No signal	This study
g3272.t1	---NA---							209.01	0	0	0	0	0	0	0	0	0	0	0	0	0	0	0	No signal	This study
g7057.t1	---NA---							208.23	0	0	0	0	0	0	0	0	0	0	0	0	0	0	0	Yes	This study
g1975.t1	Poly(U)-specific endoribonuclease	Halicephalobus sp. NKZ332	1.2e-65	KAE9548870	227.639	PF09412.11, PF09412.11	XendoU, XendoU	208.14	+	+	+	+	+	0	+	+	+	0	+	+	+	0	+
g4058.t1	---NA---							204.34	+	0	0	0	0	0	0	0	0	0	0	0	0	0	0
g9017.t1	---NA---							203.85	+	0	0	0	+	+	+	0	+	+	+	0	0	0	0	No signal	This study
g6003.t1	---NA---							200.02	0	0	0	0	0	0	0	0	0	0	0	0	0	0	0
g13230.t1	---NA---							198.16	+	0	+	+	+	+	+	+	+	0	+	+	+	0	0
g8452.t1	cathepsin L-like cysteine proteinase	Radopholus similis	0	ACH56227	642.884	PF00112.24	Peptidase_C1	196.91	+	+	+	+	+	+	+	+	+	+	+	+	+	+	+	Glands and other tissues	[3]
g4680.t1	---NA---							195.88	0	0	0	0	0	0	+	+	0	0	0	0	0	0	0	Yes	This study
g12208.t1	pepsin inhibitor-3-like repeated domain protein	Steinernema carpocapsae	1.3e-47	TMS34456	163.696	PF06394.14, PF06394.14	Pepsin-I3, Pepsin-I3	188.6	+	+	+	+	+	+	+	+	+	+	+	+	+	+	+
g1931.t1	---NA---							186.68	0	0	0	0	0	0	0	0	0	0	0	0	0	0	0
g259.t1	FMRFamide-related peptide domain containing protein	Heterodera avenae	1e-33	AVA09643	127.102	PF01581.17, PF01581.17, PF01581.17, PF01581.17, PF01581.17, PF01581.17	FARP, FARP, FARP, FARP, FARP, FARP	185.34	+	+	+	+	+	+	+	0	0	0	+	+	+	+	+
g10049.t1	---NA---							184.13	0	0	0	0	0	0	0	0	0	0	0	0	0	0	0	No signal	This study
g5477.t1	FMRFamide-related peptide domain containing protein	Radopholus similis	2.7e-131	AKF02776	375.941	PF01581.17, PF01581.17, PF01581.17, PF01581.17, PF01581.17	FARP, FARP, FARP, FARP, FARP	181.37	+	+	+	+	0	+	+	+	+	+	+	+	+	+	+
g9158.t1	cysteine endopeptidase	Angiostrongylus cantonensis	1.7e-84	ADQ57304	269.626	PF00112.24	Peptidase_C1	180.76	+	+	+	+	+	+	+	+	+	+	+	+	+	+	+
g1670.t1	EF-hand domain-containing protein	Luteimonas aestuarii	1.1e-06	WP_133320993	56.6102	PF13499.7, PF13202.7	EF-hand_7, EF-hand_5	180.53	0	0	0	0	0	0	0	0	+	0	0	0	0	0	0
g15327.t1	esophageal gland-localized secretory protein 3	Heterodera glycines	8.3e-30	AJR19771	132.88			180.38	+	+	+	+	+	+	+	+	+	+	+	0	0	0	0	No signal	This study
g336.t1	Glycosyl transferase, family 14-containing protein	Toxocara canis	2.1e-37	KHN76362	157.147	PF02485.22, PF00105.19	Branch, zf-C4	179.5	+	+	+	+	+	+	+	+	+	+	+	+	+	+	+
g14608.t1	VAP1 protein	Globodera rostochiensis	3.7e-84	AHW98763	258.84	PF00188.27	CAP	178.43	+	+	+	+	+	+	+	+	+	+	+	+	+	+	+	Yes	This study
g14481.t1	---NA---							177.52	+	0	+	+	+	+	+	0	+	+	0	0	0	0	0	No signal	This study
g10605.t1	triacylglycerol lipase	Haemonchus contortus	5e-102	CDJ95234	312.768	PF01764.26	Lipase_3	176.55	+	+	+	+	+	+	+	+	+	+	+	+	+	+	+
g10861.t1	---NA---							171.1	0	0	0	0	0	0	0	0	0	0	0	0	0	0	0	No signal	This study
g1010.t1	---NA---							169.37	0	0	0	0	0	0	0	0	0	0	0	0	0	0	0
g1808.t1	---NA---							169.06	0	0	0	0	0	0	0	0	0	0	0	0	0	0	0	No signal	This study
g14673.t1	cathepsin L cysteine protease	Radopholus similis	1.6e-139	ACH56227	406.757	PF00112.24	Peptidase_C1	163.66	+	+	+	+	+	+	+	+	+	+	+	+	+	+	+
g1706.t1	Peptidase	Heterodera avenae	0	AVA09654	764.222	PF00246.25, PF13620.7	Peptidase_M14, CarboxypepD_reg	163.08	+	+	+	+	+	+	+	+	+	+	+	+	+	+	+
g13150.t1	---NA---							162.3	0	0	0	0	0	0	0	0	0	0	0	0	0	0	0
g9103.t1	---NA---							160.92	0	0	+	+	0	0	+	+	+	+	+	0	0	0	0	No signal	This study
g6844.t1	Sema domain and Immunoglobulin-like fold domain and WD40/YVTN repeat-like-containing domain and Plexin-like fold repeat-containing protein	Steinernema carpocapsae	0	TKR59254	595.119	PF01403.20	Sema	160.81	+	+	+	+	0	+	+	+	+	+	+	+	+	+	+
g8689.t1	---NA---							158.23	+	+	+	+	0	0	+	+	+	+	+	0	0	0	0	No signal	This study
g8280.t1	---NA---							157.32	0	0	0	0	0	0	0	0	0	0	0	0	0	0	0	No signal	This study
g8853.t1	---NA---							156.06	0	0	0	0	0	0	0	0	0	0	0	0	0	0	0	No signal	This study
g11095.t1	---NA---							155.49	0	0	0	0	0	0	0	0	0	0	0	0	0	0	0	Yes	This study
g12895.t1	---NA---							155.21	0	+	+	0	0	0	0	0	+	+	+	0	0	0	0	Below median bulb	This study
g14182.t1	---NA---							153.6	0	+	0	0	0	0	0	0	0	0	0	0	0	0	0
g5343.t1	---NA---							152.7	0	0	+	+	0	0	0	+	0	0	0	0	0	0	0	No signal	This study
g13174.t1	---NA---							151.89	0	0	0	0	0	0	0	0	0	0	0	0	0	0	0	No signal	This study
g11789.t1	Transthyretin-like family protein	Heterodera avenae	2.1e-54	AVA09706	177.948	PF01060.24	TTR-52	149.49	+	+	+	+	+	+	+	+	+	+	+	+	+	+	+
g4695.t1	deoxyribonuclease-2-alpha isoform X1	Halicephalobus sp. NKZ332	7.4e-89	KAE9549676	283.108	PF03265.16	DNase_II	148.26	+	+	+	+	+	+	+	+	+	0	+	+	+	+	+
g6688.t1	hypothetical protein FO519_006946	Halicephalobus sp. NKZ332	6.4e-18	KAE9549843	96.6709	PF01549.25, PF01549.25, PF01549.25	ShK, ShK, ShK	147.08	+	+	+	+	+	+	+	+	+	+	+	+	+	+	+	Yes	This study
g10568.t1	---NA---							145.65	0	0	0	0	0	0	0	0	0	0	0	0	0	0	0
g13154.t1	---NA---							142.01	0	0	0	0	0	0	0	0	0	0	0	0	0	0	0
g14136.t1	---NA---							141.54	+	0	+	0	0	0	0	0	0	0	0	0	0	0	0	No signal	This study
g7153.t1	Transthyretin-like protein 15	Halicephalobus sp. NKZ332	1.5e-54	KAE9556243	184.496	PF01060.24	TTR-52	141.17	+	+	+	+	+	+	+	+	+	+	+	+	+	+	+
g8931.t1	---NA---							136.73	0	0	+	0	0	0	0	0	0	0	0	0	0	0	0
g13709.t1	---NA---					PF01549.25	ShK	136.22	0	0	0	0	0	0	0	0	+	0	0	0	0	0	0
g7493.t1	---NA---							135.9	+	+	0	0	0	0	+	0	0	+	0	0	0	0	0	No signal	This study
g6304.t1	---NA---							135.57	+	+	+	+	+	+	+	+	+	+	+	+	+	0	+
g7849.t1	---NA---					PF01549.25	ShK	134.08	+	0	0	0	0	0	0	0	0	0	0	0	0	0	0
g4323.t1	---NA---							133.58	0	0	0	0	0	0	0	0	0	0	0	0	0	0	0	Yes	This study
g6683.t1	hypothetical protein FO519_000604	Halicephalobus sp. NKZ332	7.1e-51	KAE9556116	172.555			133.19	+	+	+	+	0	0	+	+	+	+	+	+	+	+	+
g4158.t1	---NA---							130.89	0	0	0	0	0	0	0	0	0	0	0	0	0	0	0
g14099.t1	flp-14 protein	Radopholus similis	6e-79	ACN41359	238.424	PF01581.17, PF01581.17	FARP, FARP	128.91	+	+	+	+	+	+	+	+	+	0	+	+	+	+	+
g11601.t1	venom allergen-like protein 1	Heterodera avenae	1.3e-08	AZL96420	65.4698			128.4	+	0	+	+	+	+	+	+	+	+	+	0	+	0	0
g13156.t1	---NA---							127.94	0	0	0	0	0	0	0	0	0	0	0	0	0	0	0
g4898.t1	---NA---							127.51	0	0	0	0	0	0	+	+	0	0	+	0	0	0	0	No signal	This study
g7873.t1	---NA---							124.03	+	+	+	+	+	+	0	0	+	+	+	+	0	0	0
g7461.t1	Transthyretin-like family protein	Pristionchus pacificus	1.7e-70	PDM81744	218.394	PF01060.24	TTR-52	123.49	+	+	+	+	+	+	+	+	+	+	+	+	+	+	+
g13647.t1	hypothetical protein OIDMADRAFT_177600	Oidiodendron maius Zn	2.9e-06	KIN03317	58.9214			123.4	+	0	+	0	+	0	+	+	+	0	+	0	0	0	0
g5235.t1	---NA---							121.03	0	0	0	0	0	0	0	0	0	0	0	0	0	0	0	Below median bulb	This study
g11839.t1	hypothetical protein Tcan_16445	Toxocara canis	6.1e-18	KHN88633	84.3445			120.1	+	0	+	+	0	0	+	+	+	+	+	+	+	0	+
g14065.t1	---NA---							116.25	+	+	+	+	+	+	+	+	+	+	0	+	+	0	+
g11605.t1	UDP-glucuronosyl/UDP-glucosyltransferase family-containing protein	Toxocara canis	2.4e-18	KHN76028	102.064	PF00201.19	UDPGT	111	+	+	+	+	+	+	+	+	+	+	+	+	+	+	+
g11460.t1	---NA---							108.41	0	0	0	0	0	0	0	0	0	0	0	0	0	0	0	Above median bulb	This study
g11460.t2	---NA---							108.41	0	0	0	0	0	0	0	0	0	0	0	0	0	0	0
g12968.t1	---NA---							108.41	0	0	0	0	0	0	0	0	0	0	0	0	0	0	0
g6314.t1	Protein CBG20827	Halicephalobus sp. NKZ332	7.4e-109	KAE9555812	358.607	PF17175.5	MOLO1	107.35	+	0	+	+	+	+	+	+	+	+	+	+	+	+	+
g14848.t1	Thrombospondin, type 1 repeat-containing protein	Strongyloides ratti	2.6e-13	XP_024509913	81.6481			105.88	+	+	+	+	+	+	+	+	+	0	+	+	+	0	+
g7834.t1	Peptidase A1 domain-containing protein	Caenorhabditis remanei	7.4e-117	XP_003096493	358.607	PF00026.24	Asp	105	+	+	+	+	+	+	+	+	+	+	+	+	+	+	+
g4641.t1	---NA---							102.63	0	0	0	0	0	0	0	0	0	0	0	0	0	0	0
g299.t1	---NA---							102.54	0	0	0	0	0	0	0	0	0	0	0	0	0	0	0
g13141.t1	---NA---							101.26	0	+	+	+	0	+	+	0	+	+	0	0	0	0	0	Below median bulb	This study
g4459.t1	pectate lyase	Radopholus similis	3e-109	QIC04078	323.168	PF03211.14	Pectate_lyase	99.48	+	+	+	+	+	+	+	0	+	+	+	+	+	0	0
g13736.t1	---NA---							98.96	0	0	0	0	0	0	0	0	0	0	0	0	0	0	0
g9708.t1	hypothetical protein OESDEN_01450	Oesophagostomum dentatum	3e-13	KHJ98563	68.5514			97.27	+	+	+	+	+	0	+	+	+	+	0	+	+	+	+
g9261.t1	---NA---							95.27	0	0	0	0	0	0	0	0	0	0	0	0	0	0	0
g10912.t1	---NA---							95.15	0	0	0	0	0	0	0	0	0	0	0	0	0	0	0
g10411.t1	Transthyretin-like family protein	Steinernema carpocapsae	2.1e-70	TKR67448	218.009	PF01060.24	TTR-52	94.99	+	+	+	+	+	+	+	+	+	+	+	+	+	+	+
g166.t1	---NA---							93.43	+	+	+	0	+	+	0	0	+	+	+	+	0	0	0
g8376.t1	---NA---							92.73	0	0	0	0	0	0	0	0	0	0	0	0	0	0	0	Yes	This study
g2881.t1	---NA---							91.95	+	0	+	0	+	+	+	+	+	+	+	0	0	0	0	No signal	This study
g8723.t1	---NA---							91.92	0	0	0	0	0	0	0	0	0	0	0	0	0	0	0
g489.t1	---NA---							91.62	0	0	0	0	0	0	0	0	0	0	0	0	0	0	0	No signal	This study
g9415.t1	---NA---							91.62	0	0	0	0	0	0	0	0	0	0	0	0	0	0	0	No signal	This study
g6223.t1	FMRFamide-related peptide-like family-containing protein	Steinernema carpocapsae	9.8e-26	TKR60231	105.916	PF01581.17, PF01581.17, PF01581.17, PF01581.17	FARP, FARP, FARP, FARP	91.47	+	+	+	+	+	+	+	+	+	+	+	+	+	+	+
g10853.t1	---NA---							90.6	0	0	0	0	0	0	0	+	0	0	+	0	0	0	0
g2135.t1	SelT-like protein	Heterodera avenae	1.7e-121	AVA09701	355.525	PF10262.10	Rdx	90.45	+	+	+	+	+	+	+	+	+	0	+	+	+	+	+
g9312.t1	---NA---					PF05086.13, PF01549.25	Dicty_REP, ShK	90.17	0	0	0	+	0	0	0	0	+	+	+	0	+	0	+
g4122.t1	---NA---							88.21	0	0	0	0	0	0	0	0	0	0	0	0	0	0	0	No signal	This study
g3991.t1	---NA---							87.5	0	0	0	0	0	0	0	0	0	0	0	0	0	0	0
g12104.t1	---NA---							87.26	0	0	0	0	0	0	0	0	0	0	0	0	0	0	0
g8897.t1	Transthyretin-like family protein	Ancylostoma duodenale	5.7e-23	KIH66409	95.5153	PF01060.24	TTR-52	86.59	+	+	+	+	+	+	+	+	+	+	+	+	+	+	+
g13505.t1	glutathione synthetase family protein	Brugia malayi	4.6e-62	XP_001892534	223.016	PF03917.18, PF03199.16	GSH_synth_ATP, GSH_synthase	86.2	+	+	+	+	+	+	+	+	+	+	+	+	+	+	+	Yes	This study
g7063.t1	Chitin binding Peritrophin-A domain containing protein	Halicephalobus sp. NKZ332	6.5e-26	KAE9556260	126.331	PF01607.25, PF01607.25, PF01607.25	CBM_14, CBM_14, CBM_14	86.04	+	+	+	+	+	+	+	+	+	+	+	+	+	+	+
g7063.t2	chitin binding Peritrophin-A domain protein	Halicephalobus sp. NKZ332	5e-26	KAE9556260	126.716	PF01607.25, PF01607.25, PF01607.25	CBM_14, CBM_14, CBM_14	86.04	+	+	+	+	+	+	+	+	+	+	+	+	+	+	+
g1198.t1	hypothetical protein FO519_005410	Halicephalobus sp. NKZ332	0	KAE9551379	1595.87	PF03098.16, PF03098.16, PF03098.16	An_peroxidase, An_peroxidase, An_peroxidase	85.95	+	+	+	+	+	+	+	+	+	+	+	+	+	+	+
g10651.t1	---NA---					PF01682.20	DB	85.74	+	+	+	+	+	+	+	+	+	+	+	+	0	0	0
g12033.t1	---NA---					PF00021.22	UPAR_LY6	85.55	0	0	+	+	0	+	0	0	0	0	0	+	+	0	0
g7647.t1	---NA---							85.42	0	0	0	0	0	0	0	0	0	0	0	0	0	0	0
g5447.t1	pectate lyase	Radopholus similis	0	QIC04077	557.755	PF03211.14	Pectate_lyase	84.87	+	+	0	+	+	+	+	+	+	+	+	0	+	0	0	No signal	This study
g12530.t1	AChain A, Superoxide Dismutase [cu-zn]	Radopholus similis	1.8e-57	ANW72267	188.734	PF00080.21	Sod_Cu	84.78	+	+	+	+	+	+	+	+	+	+	+	+	+	+	+
g15826.t1	---NA---							83.6	0	+	+	0	0	0	0	0	0	0	0	0	0	0	0
g1541.t1	Cell-death-related nuclease 7	Halicephalobus sp. NKZ332	1.1e-99	KAE9549676	310.457	PF03265.16	DNase_II	83.41	+	+	+	+	+	+	+	+	+	0	+	+	+	+	+
g11661.t1	GHF5 endo-1,4-beta-glucanase precursor	Radopholus similis	0	ABV54446	611.683	PF00150.19, PF00553.20	Cellulase, CBM_2	83.05	+	+	+	+	+	+	+	+	+	+	+	+	0	0	0	Yes	[2, used as positive control in this study]
g3015.t1	---NA---							82.81	0	0	0	0	0	0	0	0	0	0	0	0	0	0	0	Yes	This study
g15197.t1	---NA---							82.57	+	+	+	0	+	0	+	+	+	0	+	+	0	0	0
g652.t1	---NA---							82.57	0	0	0	0	0	0	0	0	0	0	0	0	0	0	0
g3686.t1	---NA---							81.62	0	0	0	0	0	0	0	0	0	0	0	0	0	0	0	No signal	This study
g13197.t1	---NA---							81.56	0	0	0	0	0	0	0	0	0	0	0	0	0	0	0
g15753.t1	---NA---							81.54	0	0	0	0	0	0	0	0	0	0	0	0	0	0	0
g5421.t1	Transthyretin-like protein 15	Toxocara canis	4.3e-06	KHN88819	54.299	PF01060.24	TTR-52	81.15	+	+	+	+	+	0	0	+	0	0	0	+	+	+	+
g8740.t1	cathepsin B-like peptidase (C01 family)	Radopholus similis	2.3e-82	ADK46902	264.618	PF00112.24	Peptidase_C1	80.97	+	+	+	+	+	+	+	+	+	+	+	+	+	+	+
g2682.t1	---NA---							80.23	0	0	0	0	0	0	0	0	0	0	0	0	0	0	0
g1840.t1	---NA---							80.01	+	+	+	+	0	0	0	0	+	+	+	0	0	0	0
g10930.t1	---NA---							78.68	0	0	0	0	0	0	0	0	0	0	0	0	0	0	0
g8703.t1	---NA---							78.42	+	0	0	0	0	0	+	+	+	+	+	0	0	0	0
g7791.t1	---NA---							78.24	+	+	+	+	+	+	+	+	+	+	+	+	0	0	0
g283.t1	protein kinase	Candidatus aminicenantes	1.2e-11	NIM91173	79.337	PF00069.26	Pkinase	78.12	+	+	+	+	+	+	+	+	+	+	+	+	+	+	+
g13155.t1	---NA---							78.03	0	0	0	0	0	0	0	0	0	0	0	0	0	0	0
g15600.t1	glycoside hydrolase, superfamily domain-containing protein	Radopholus similis	7.8e-154	QIE06429	450.669			77.82	+	+	+	+	+	+	+	+	0	0	0	+	+	+	+
g3170.t1	Uncharacterised protein	Iodobacter sp. BJB302	4.1e-07	PHV01416	53.5286			77.39	+	+	+	+	+	+	+	+	+	+	+	0	0	0	0
g13723.t1	Ulp1 protease	Ancylostoma ceylanicum	4.7e-85	EYB91282	280.796	PF02902.20	Peptidase_C48	77.32	+	+	+	+	+	+	+	+	+	+	+	+	+	+	+
g10597.t1	extracellular solute-binding protein	Rhizobium sp.	3.2e-114	OJF98227	346.665	PF13343.7	SBP_bac_6	77.29	+	+	+	+	0	0	+	0	+	+	+	0	0	0	0	Yes	This study
g5533.t1	Urocanase family-containing protein	Toxocara canis	0	KHN74568	957.592	PF17391.3, PF01175.19, PF17392.3	Urocanase_N, Urocanase, Urocanase_C	76.78	+	+	+	+	+	+	+	+	+	+	+	0	+	0	+
g12970.t1	coiled-coil domain-containing protein 168	Callithrix jacchus	3.5e-10	XP_017825547	72.7886	PF01549.25, PF01549.25	ShK, ShK	76.3	+	+	+	+	0	0	+	0	0	0	0	0	0	0	0
g3112.t1	hypothetical protein L596_005159	Steinernema carpocapsae	3.2e-06	TMS38430	52.373			75.34	0	0	+	+	+	+	+	+	+	+	+	0	+	0	+
g12575.t1	---NA---							74.94	0	0	0	0	0	0	0	0	0	0	0	0	0	0	0
g8918.t1	esophageal gland-localized secretory protein 12	Heterodera glycines	1.2e-32	AJR19780	126.716			73.58	+	+	+	+	+	+	+	+	+	+	+	+	0	0	0
g2381.t1	Serine carboxypeptidase ctsa-1.1	Radopholus similis	0	AIC75882	1012.68	PF00450.23	Peptidase_S10	73.32	+	+	+	+	+	+	+	+	+	+	+	+	+	+	+	Glands and other tissues	[4]
g11564.t1	Protein Y41D4A.1	Halicephalobus sp. NKZ332	2.1e-45	KAE9554886	162.925			72.52	+	+	+	+	+	+	+	+	+	+	+	+	+	+	+
g13903.t1	Cathepsin B	Strongyloides ratti	7.1e-85	XP_024510470	271.552	PF00112.24	Peptidase_C1	72.46	+	+	+	+	+	+	+	+	+	+	+	+	+	+	+
g11712.t1	O-Glycosyl hydrolase family 30	Haemonchus contortus	1.9e-155	CDJ96960	463.381	PF02055.17	Glyco_hydro_30	72.4	+	+	+	+	+	+	+	+	+	+	+	+	+	+	+
g5213.t1	---NA---							72.36	0	0	0	0	0	0	0	0	0	0	0	0	0	0	0
g597.t1	FLP-21	Radopholus similis	4.1e-62	ACO52388	193.741			72.09	0	0	0	0	0	0	0	0	0	0	0	0	0	0	0
g4867.t1	Protein K08D12.4	Steinernema carpocapsae	7.1e-71	TMS39056	218.779			70.89	+	0	+	+	+	+	+	+	+	+	+	+	+	+	+
g4675.t1	---NA---							69.87	0	0	0	0	0	0	0	0	0	0	0	0	0	0	0
g9085.t1	papain family cysteine protease	Teladorsagia circumcincta	3.1e-58	PIO71745	205.297	PF00112.24	Peptidase_C1	69.7	+	+	+	+	+	+	+	+	+	+	+	+	+	+	+
g10923.t1	leucine Rich Repeat family protein	Wuchereria bancrofti	0	EJW81742	569.696	PF13855.7, PF13855.7, PF13855.7	LRR_8, LRR_8, LRR_8	69.47	+	0	+	+	+	+	+	+	+	+	+	+	+	+	+
g11909.t1	Knot1 domain-containing protein	Meloidogyne incognita	2.1e-30	ASX95026	116.316			69.44	+	+	+	+	+	+	0	+	0	0	0	0	0	0	+
g9721.t1	---NA---							69.11	0	0	0	0	+	0	0	+	+	+	+	0	0	0	0
g8089.t1	emp24 gp25L p24 domain containing protein	Ancylostoma ceylanicum	7.1e-137	EYC23802	392.119	PF01105.25	EMP24_GP25L	68.5	+	+	+	+	+	+	+	+	+	+	+	+	+	+	+
g6863.t1	Transthyretin-like protein 46	Toxocara canis	1.3e-50	KHN84963	168.318	PF01060.24	TTR-52	68.11	+	+	+	+	+	+	+	+	+	+	+	+	+	+	+
g10763.t1	---NA---							66.45	0	0	0	0	0	0	0	0	0	0	0	0	0	0	0
g12010.t1	---NA---							65.75	0	0	+	+	+	+	+	+	+	+	+	+	0	0	0
g8755.t1	---NA---							65.75	+	+	+	+	+	+	+	+	+	+	+	+	+	0	0
g4893.t1	Epidermal growth factor-like domain and EGF-like calcium-binding domain-containing protein	Halicephalobus sp. NKZ332	2.2e-40	KAE9550720	160.229			65.14	+	0	0	+	0	+	+	+	+	0	+	+	+	0	+
g5524.t1	CRE-ASP-1 protein	Ancylostoma caninum	3.8e-32	RCN34672	135.576	PF00026.24	Asp	65.09	+	+	+	+	+	+	+	+	+	+	+	+	+	+	+
g7549.t1	---NA---							64.99	0	0	0	0	0	0	0	0	0	0	0	0	0	0	0
g2865.t1	---NA---							64.7	0	0	0	0	0	0	0	0	0	0	0	0	0	0	0
g301.t1	expansin B3	Globodera pallida	9.5e-65	AEU04794	211.075			64.55	+	+	+	+	+	+	+	+	+	+	+	+	+	0	0
g12928.t1	filarial antigen Av33	Heterodera avenae	5.2e-103	AVA09664	309.301	PF06394.14, PF06394.14	Pepsin-I3, Pepsin-I3	64.5	+	+	+	+	+	+	+	+	+	+	+	+	+	+	+
g7598.t1	Amine oxidase domain-containing protein	Toxocara canis	1.4e-120	KHN75189	373.244	PF01593.25	Amino_oxidase	64.43	+	+	+	+	+	+	+	+	+	+	+	+	+	+	+
g3462.t1	---NA---							64.16	+	+	0	0	+	+	+	+	+	+	+	0	0	0	0
g1766.t1	---NA---							63.97	0	0	0	0	0	0	0	0	0	0	0	0	0	0	0
g1026.t1	cathepsin B	Radopholus similis	5.1e-110	ADK46902	335.109	PF00112.24	Peptidase_C1	63.49	+	+	+	+	+	+	+	+	+	+	+	+	+	+	+
g5214.t1	---NA---							63.4	+	+	+	+	+	+	+	0	+	+	+	+	+	0	0
g7996.t1	---NA---							63.26	0	0	0	0	0	0	0	0	0	0	0	0	0	0	0
g4549.t1	---NA---							61.7	0	0	0	0	0	0	0	0	0	0	0	0	0	0	0
g2196.t1	---NA---							61.21	+	+	+	+	+	0	+	+	+	0	+	+	0	0	0
g4982.t1	hypothetical protein FO519_003629	Halicephalobus sp. NKZ332	1.4e-125	KAE9553150	367.851			60.65	+	0	+	+	+	+	+	+	+	+	+	+	+	+	+
g8562.t1	hydrolase, alpha/beta domain protein	Steinernema carpocapsae	4.9e-155	TKR76934	456.062	PF04083.17	Abhydro_lipase	59.36	+	+	+	+	+	+	+	+	+	+	+	+	+	+	+
g14868.t1	hypothetical protein L596_007099	Steinernema carpocapsae	6.1e-17	TKR92450	80.4925			58.93	0	0	+	+	+	+	+	+	+	+	+	+	+	0	+
g8662.t1	Peptidase_M28 domain-containing protein	Steinernema carpocapsae	2.4e-150	TKR88442	436.802	PF04389.18	Peptidase_M28	58.47	+	+	+	+	+	+	+	+	+	+	+	+	0	+	+
g6141.t1	surfactant protein B	Steinernema carpocapsae	6.2e-51	TMS37588	175.637			58.4	+	+	+	+	+	+	+	+	+	+	+	+	+	+	+
g15100.t1	FMRFamide-like neuropeptide	Meloidogyne incognita	5.8e-47	AAW56943	160.999			58.32	+	+	+	+	0	+	+	+	+	+	+	+	+	+	+
g15100.t2	FMRFamide-like neuropeptide	Meloidogyne incognita	1.8e-49	AAW56943	167.162			58.32	+	+	+	+	0	+	+	+	+	+	+	+	+	+	+
g2640.t1	DnaJ -like protein subfamily C member 3	Halicephalobus sp. NKZ332	0	KAE9551369	609.757	PF13414.7, PF13432.7, PF13181.7, PF00226.32	TPR_11, TPR_16, TPR_8, DnaJ	57.29	+	+	+	+	+	+	+	+	+	+	+	+	+	+	+
g15127.t1	---NA---							56.47	0	0	0	+	0	0	0	0	0	0	0	0	0	0	0
g7332.t1	hypothetical protein OESDEN_08905	Oesophagostomum dentatum	4.2e-07	KHJ91233	56.9954			56.47	+	0	0	0	0	+	0	0	0	0	+	0	0	0	0
g12731.t1	---NA---							56.02	+	0	+	+	+	+	+	+	+	+	+	+	+	0	0
g13649.t1	---NA---							55.86	+	+	+	+	+	+	+	+	+	+	+	0	0	0	0
g2367.t1	FMRFamide-related peptide 1, FLP1	Globodera pallida	1.3e-07	CAC32451	58.5362			55.8	0	0	0	0	0	0	0	+	+	+	+	+	0	0	0
g9570.t1	hypothetical protein FO519_006818	Halicephalobus sp. NKZ332	6e-63	KAE9549976	204.142	PF17266.3, PF17266.3	DUF5332, DUF5332	55.69	+	0	+	+	+	+	0	+	+	+	+	+	+	0	+
g12533.t1	hypothetical protein Y032_0003g1408	Ancylostoma ceylanicum	2e-83	EYC32115	278.1	PF01400.25	Astacin	55.64	+	+	+	+	+	+	+	+	+	+	+	+	+	+	+
g5193.t1	transthyretin-like protein 1 precursor	Radopholus similis	1.5e-109	CAM84510	318.161	PF01060.24	TTR-52	55.15	+	+	+	+	+	+	+	+	+	+	+	+	+	+	+
g6875.t1	---NA---							54.83	0	0	0	0	0	0	0	0	0	0	0	0	0	0	0
g15543.t1	hypothetical protein L596_003880	Steinernema carpocapsae	2.2e-06	TMS36798	52.7582			54.83	+	+	+	+	0	+	+	+	+	+	+	+	+	0	0
g7899.t1	CRE-CPR-1 protein	Caenorhabditis remanei	1.5e-60	OZF78501	209.149	PF00112.24	Peptidase_C1	54.38	+	+	+	+	+	+	+	+	+	+	+	+	+	+	+
g678.t1	---NA---							54	+	0	0	0	0	0	+	+	+	0	0	0	0	0	0
g5593.t1	CRE-NLP-21 protein	Caenorhabditis latens	9e-11	OZF93252	69.3218			53.26	+	+	+	+	0	+	+	+	+	+	+	+	+	0	+
g15844.t1	---NA---							53.09	0	0	0	0	0	0	0	0	0	+	0	0	0	0	0
g5691.t1	---NA---							52.6	0	0	0	0	0	0	0	0	0	0	0	0	0	0	0
g8908.t1	KOW motif family protein	Dictyocaulus viviparus	6.9e-11	KJH44476	69.3218			52.21	+	+	+	+	+	+	+	+	+	+	+	+	0	+	+
g1091.t1	progranulin isoform X3	Toxocara canis	7.6e-56	KHN88158	197.978	PF00396.19, PF00396.19, PF00396.19	Granulin, Granulin, Granulin	52.21	+	+	+	+	+	+	+	+	+	+	+	+	+	+	+
g10512.t1	wnt family protein	Halicephalobus sp. NKZ332	1.9e-135	KAE9548563	402.134	PF00110.20	wnt	51.86	+	+	+	+	+	+	+	+	+	+	+	+	+	+	+
g5879.t1	cytochrome b5-like protein	Tupanvirus soda lake	6.3e-06	AUL77493	51.2174	PF00173.29	Cyt-b5	51.64	+	+	+	+	0	+	+	+	+	+	+	0	0	0	0
g5910.t1	CRE-NLP-13 protein	Caenorhabditis bovis	9.1e-29	CAB3398128	112.464			51.58	+	+	+	+	+	+	+	+	+	0	+	+	+	0	+
g4611.t1	UDP-glucuronosyltransferase 2C1-like isoform X2	Eurytemora affinis	3.2e-11	XP_023346393	76.6406	PF00201.19	UDPGT	51.58	+	+	+	+	+	+	+	+	+	+	+	+	+	0	+
g9693.t1	---NA---							51.31	0	0	0	0	0	0	0	0	0	0	0	0	0	0	0
g7651.t1	immunodominant hypodermal antigen Ac16	Ancylostoma caninum	2.3e-42	RCN37689	147.517	PF02520.18	DUF148	51.18	+	+	+	+	0	+	+	+	+	+	+	+	+	+	+
g8027.t1	---NA---							50.63	+	+	+	+	+	+	+	+	+	+	+	+	+	0	0
g12495.t1	---NA---							49.92	0	0	0	0	0	0	0	0	0	0	0	0	0	0	0
g11864.t1	---NA---							49.83	0	0	0	0	0	0	0	0	0	0	0	0	0	0	0
g11313.t1	Iron/zinc purple acid phosphatase-like protein	Toxocara canis	0	KHN80975	643.654	PF16656.6, PF00149.29, PF14008.7	Pur_ac_phosph_N, Metallophos, Metallophos_C	49.7	+	+	+	+	+	+	+	+	+	+	+	+	+	+	+
g5078.t1	Transthyretin-like family protein	Haemonchus contortus	2.6e-53	CDJ88153	174.866	PF01060.24	TTR-52	49.48	+	+	+	+	+	+	+	+	+	+	+	+	+	+	+
g4454.t1	---NA---							48.97	0	0	0	0	0	0	0	0	0	0	0	0	0	0	0
g9464.t1	unnamed protein product	Anisakis simplex	1.9e-11	VDK17380	68.1662			48.97	+	+	+	+	0	0	+	+	+	+	+	+	0	0	0
g4961.t1	CRE-LIPS-7 protein	Enterobius vermicularis	4.3e-113	VDD90127	335.88	PF01674.19	Lipase_2	48.93	+	+	+	+	+	+	+	+	+	+	+	+	+	+	+
g8369.t1	hypothetical protein CVU61_15055	Deltaproteobacteria bacterium HGW-Deltaproteobacteria-19	5.9e-06	PKN33087	54.299	PF13202.7, PF13202.7, PF13202.7	EF-hand_5, EF-hand_5, EF-hand_5	48.55	0	0	0	0	0	0	0	0	0	0	0	0	0	0	0
g13734.t1	Lipase EstA/Esterase EstB family-containing protein	Angiostrongylus cantonensis	4.4e-137	KAE9420063	399.438	PF01674.19	Lipase_2	48.5	+	+	+	+	+	+	+	+	+	+	+	+	+	+	+
g2603.t1	Transthyretin-like family protein	Steinernema carpocapsae	7.8e-49	TMS33732	164.466	PF01060.24	TTR-52	48.14	+	+	+	+	+	+	+	+	+	+	+	+	+	+	+
g14821.t1	V-type proton ATPase subunit C	Eudyptes robustus	0	KAF1591434	624.394	PF03223.16	V-ATPase_C	48.02	+	+	+	+	+	+	+	+	+	+	0	+	+	+	+
g13158.t1	---NA---							47.9	0	0	0	0	0	0	+	+	+	0	+	0	0	0	0
g6708.t1	---NA---							47.58	0	0	0	0	0	0	0	0	0	0	0	0	0	0	0
g9066.t1	arabinogalactan endo-1,4-beta-galactosidase	Roseateles depolymerans	2.5e-156	WP_058935312	450.284	PF07745.14	Glyco_hydro_53	47.46	+	+	0	0	0	0	+	+	+	+	+	0	0	0	0
g2960.t1	---NA---							47.06	0	0	0	0	0	0	0	0	0	0	0	0	0	0	0
g10496.t1	Protein C39E9.8, isoform d	Steinernema carpocapsae	1.7e-77	TMS39576	244.202			46.71	+	+	+	+	+	+	+	+	+	+	+	+	+	+	+
g3349.t1	convertase P-domain protein	Heterodera glycines	0	AAK66762	1227.62	PF16470.6, PF00082.23, PF01483.21	S8_pro-domain, Peptidase_S8, P_proprotein	46.08	+	+	+	+	+	+	+	+	+	+	+	+	+	+	+
g15042.t1	glucuronoarabinoxylan endo-1,4-beta-xylanase	Radopholus similis	0	ABZ78968	612.068	PF09478.11, PF02055.17, PF17189.5	CBM49, Glyco_hydro_30, Glyco_hydro_30C	45.96	+	+	+	+	+	+	+	+	+	+	+	+	0	0	+
g1562.t1	---NA---							45.88	+	+	+	+	0	0	+	0	+	0	+	0	0	0	0
g12550.t1	beta-1,4-endoglucanase precursor	Radopholus similis	0	ABV54449	540.036	PF00150.19	Cellulase	45.88	+	+	+	+	+	+	+	+	+	+	+	+	0	0	0
g13810.t2	protein disulfide-isomerase domain protein	Steinernema carpocapsae	0	TKR94871	708.753	PF00226.32, PF00085.21, PF00085.21, PF00085.21, PF00085.21, PF13833.7, PF13202.7	DnaJ, Thioredoxin, Thioredoxin, Thioredoxin, Thioredoxin, EF-hand_8, EF-hand_5	44.98	+	+	+	+	+	+	+	+	+	+	+	+	+	+	+
g13810.t1	protein disulfide-isomerase domain protein	Steinernema carpocapsae	0	TKR94871	708.368	PF00226.32, PF00085.21, PF00085.21, PF00085.21, PF00085.21, PF13833.7, PF13499.7	DnaJ, Thioredoxin, Thioredoxin, Thioredoxin, Thioredoxin, EF-hand_8, EF-hand_7	44.98	+	+	+	+	+	+	+	+	+	+	+	+	+	+	+
g13810.t3	protein disulfide-isomerase domain protein	Steinernema carpocapsae	0	TKR94871	708.368	PF00226.32, PF00085.21, PF00085.21, PF00085.21, PF00085.21, PF13833.7, PF13499.7	DnaJ, Thioredoxin, Thioredoxin, Thioredoxin, Thioredoxin, EF-hand_8, EF-hand_7	44.98	+	+	+	+	+	+	+	+	+	+	+	+	+	+	+
g12066.t1	hypothetical protein FO519_006585	Halicephalobus sp. NKZ332	3.9e-09	KAE9550198	63.1586			43.76	+	+	+	+	0	+	+	+	+	+	+	+	0	0	0
g14645.t1	Polyprotein ABA-1	Brugia malayi	0	VIO98750	749.199	PF16469.6, PF16469.6, PF16469.6, PF16469.6, PF16469.6, PF16469.6, PF16469.6, PF16469.6	NPA, NPA, NPA, NPA, NPA, NPA, NPA, NPA	43.75	+	+	+	+	+	+	+	+	+	+	+	+	+	+	+
g5743.t1	---NA---							43.6	0	0	0	0	0	0	0	0	0	0	0	0	0	0	0
g9168.t1	---NA---							43.43	0	0	0	0	0	0	0	0	0	0	0	0	0	0	0
g2529.t1	---NA---					PF18102.2	DTC	43.32	0	0	+	0	+	+	0	0	+	+	+	0	0	0	0
g3098.t1	Bm10902, isoform b	Halicephalobus sp. NKZ332	1.9e-18	KAE9556526	98.5969	PF14625.7, PF14625.7	Lustrin_cystein, Lustrin_cystein	43.26	+	+	+	+	+	+	0	0	+	+	+	+	+	+	+
g11163.t1	FMRFamide-like peptide 11	Radopholus similis	2.4e-88	ABU94332	262.307			42.97	+	0	+	+	0	+	+	+	+	+	+	+	0	0	0
g1214.t1	---NA---							41.59	0	0	0	0	0	0	0	+	+	0	+	0	0	0	0
g14218.t1	putative effector protein	Heterodera avenae	3e-156	AVA09646	456.833	PF01650.19	Peptidase_C13	41.52	+	+	+	+	+	+	+	+	+	+	+	+	+	+	+
g10860.t1	O-acetyl-ADP-ribose deacetylase	Promicromonospora sp. PT9	7.9e-12	WP_129785116	75.485	PF01661.22	Macro	41.34	+	+	+	+	+	+	+	0	+	0	+	+	0	0	0
g9211.t1	putative effector protein	Heterodera avenae	7.7e-50	AVA09686	172.555			41.22	+	+	+	+	+	+	+	+	+	+	+	+	0	0	0
g15845.t1	---NA---							41.04	+	+	+	0	+	0	+	0	+	+	+	+	0	0	0
g7606.t1	Transthyretin-like family protein	Steinernema carpocapsae	9.6e-67	TKR67448	208.764	PF01060.24	TTR-52	40.99	+	+	+	+	+	+	+	+	+	+	+	+	+	+	+
g5064.t1	Proteinase inhibitor I2, Kunitz metazoa domain-containing protein	Toxocara canis	1.5e-54	KHN82993	191.815	PF00014.24	Kunitz_BPTI	40.87	+	0	+	+	+	+	+	+	+	+	+	+	+	+	+
g9891.t1	---NA---							40.37	0	0	0	0	+	+	0	0	0	0	0	0	0	0	0
g5693.t1	---NA---							39.95	0	0	0	0	0	0	0	0	0	0	0	0	0	0	0
g3861.t1	---NA---							39.72	0	+	0	0	0	0	0	0	0	0	0	0	0	0	0
g4731.t1	Probable splicing factor, arginine/serine-rich 7	Ancylostoma ceylanicum	2e-25	EYC44486	114.775			39.7	+	+	+	+	+	+	+	+	+	0	+	+	+	0	+
g6146.t1	---NA---					PF01682.20	DB	39.64	+	+	+	+	+	+	+	+	+	+	+	+	0	0	0
g257.t1	---NA---					PF00026.24	Asp	39.23	+	+	+	0	0	+	+	+	0	0	0	+	0	+	+
g12800.t1	Peptidase A1 domain-containing protein	Formica exsecta	1.3e-20	XP_029680504	103.219	PF00026.24	Asp	38.64	+	+	+	+	+	+	+	+	+	+	+	+	+	+	+
g14528.t1	Ser/Thr phosphatase family protein	Dictyocaulus viviparus	7.2e-108	KJH45909	330.487	PF00149.29	Metallophos	38.59	+	+	+	+	+	+	+	+	+	+	+	+	+	+	+
g14528.t2	Ser/Thr phosphatase family protein	Dictyocaulus viviparus	5.6e-84	KJH45909	268.855	PF00149.29	Metallophos	38.59	+	+	+	+	+	+	+	+	+	+	+	+	+	+	+
g5860.t1	Bm9798, isoform a	Brugia malayi	2.1e-117	VIO94596	361.303	PF00965.18	TIMP	38.33	+	+	+	+	+	+	+	+	+	0	+	+	+	+	+
g3917.t1	---NA---							38.23	0	0	+	0	0	0	0	0	0	0	0	+	+	0	0
g5052.t1	Protein F54B11.4	Halicephalobus sp. NKZ332	1.7e-17	KAE9556752	85.1149			38.23	+	0	+	+	+	+	+	0	+	+	+	0	+	0	+
g5052.t2	Protein F54B11.4	Halicephalobus sp. NKZ332	1.6e-15	KAE9556752	80.1073			38.23	+	0	+	+	+	+	+	0	+	+	+	0	+	0	+
g7357.t1	Astacin-like metalloendopeptidase	Steinernema carpocapsae	6.8e-48	TMS35701	185.267	PF18885.1	DUF5648	37.42	+	0	+	+	0	+	+	+	+	+	+	+	+	0	0
g14435.t1	Metridin ShK toxin domain containing protein	Haemonchus placei	2.9e-08	VDO81065	59.6918	PF01549.25, PF01549.25	ShK, ShK	37.18	+	+	+	+	+	0	+	0	+	+	+	+	+	0	0
g13732.t1	---NA---							36.84	0	0	0	0	0	0	0	0	+	+	+	0	0	0	0
g13149.t1	---NA---							36.73	+	+	0	0	0	0	0	0	0	0	0	0	0	0	0
g10953.t1	---NA---							36.43	0	0	0	0	0	0	+	0	0	0	0	0	0	0	0
g6734.t1	Activin receptor type-2A	Toxocara canis	1e-99	KHN86439	331.643	PF00069.26	Pkinase	35.76	+	+	+	+	+	+	+	+	+	+	+	+	+	+	+
g3228.t1	protein IWS1 homolog isoform X2	Plasmodium ovale	1.4e-09	SBT50519	65.0846			34.64	0	0	0	0	0	0	0	0	0	0	0	0	0	0	0
g13379.t1	neuropeptide-like protein 2	Meloidogyne incognita	1e-38	APU93371	140.969			34.02	0	+	+	+	+	+	+	+	+	0	+	+	+	0	+
g5029.t1	Xylosyltransferase sqv-6	Toxocara canis	7.4e-115	KHN86483	378.637	PF01822.20, PF02485.22, PF07847.13	WSC, Branch, PCO_ADO	33.66	+	+	+	+	0	+	+	+	+	+	+	+	+	+	+
g5029.t2	Xylosyltransferase sqv-6	Toxocara canis	2.3e-114	KHN86483	377.481	PF01822.20, PF02485.22, PF07847.13	WSC, Branch, PCO_ADO	33.66	+	+	+	+	0	+	+	+	+	+	+	+	+	+	+
g11604.t1	cathepsin E	Monodelphis domestica	8.8e-20	XP_007481272	101.679	PF00026.24	Asp	33.55	+	+	+	+	+	+	+	+	+	+	+	+	+	+	+
g15753.t2	---NA---							33.49	0	0	0	0	0	0	0	0	0	0	0	0	0	0	0
g10585.t1	hypothetical protein L596_029680	Steinernema carpocapsae	4.8e-10	TKR58197	76.2554			33.23	+	+	+	+	+	0	+	+	+	0	+	+	+	0	+
g5686.t1	---NA---							33.17	0	0	0	0	0	0	0	0	0	0	0	0	0	0	0
g5686.t2	---NA---							33.17	0	0	0	0	0	0	0	0	0	0	0	0	0	0	0
g3940.t1	---NA---							33.14	0	0	0	0	0	0	0	0	0	0	0	0	0	0	0
g10367.t1	C6 domain-containing protein	Halicephalobus sp. NKZ332	5.5e-24	KAE9549335	102.064	PF01681.18	C6	32.95	+	+	+	+	+	+	+	+	0	0	0	+	0	0	+
g15616.t1	---NA---					PF13202.7, PF13202.7	EF-hand_5, EF-hand_5	32.9	0	0	0	0	0	0	0	0	0	0	0	0	0	0	0
g7315.t3	Aminoacyl-tRNA synthetase	Steinernema carpocapsae	0	TKR60001	739.954	PF00135.29, PF00133.23, PF08264.14	COesterase, tRNA-synt_1, Anticodon_1	32.66	+	+	+	+	+	+	+	+	+	+	+	+	+	+	+
g7315.t1	Isoleucyl Amino-acyl tRNA Synthetase	Steinernema carpocapsae	0	TKR60001	724.546	PF00135.29, PF00133.23, PF08264.14	COesterase, tRNA-synt_1, Anticodon_1	32.66	+	+	+	+	+	+	+	+	+	+	+	+	+	+	+
g7315.t2	Isoleucyl Amino-acyl tRNA Synthetase	Steinernema carpocapsae	0	TKR60001	738.028	PF00135.29, PF00133.23, PF08264.14	COesterase, tRNA-synt_1, Anticodon_1	32.66	+	+	+	+	+	+	+	+	+	+	+	+	+	+	+
g7315.t4	Isoleucyl Amino-acyl tRNA Synthetase	Steinernema carpocapsae	0	TKR60001	738.799	PF00135.29, PF00133.23, PF08264.14	COesterase, tRNA-synt_1, Anticodon_1	32.66	+	+	+	+	+	+	+	+	+	+	+	+	+	+	+
g14415.t1	---NA---							32.61	0	0	+	+	+	+	+	+	+	+	+	+	0	0	0
g783.t3	---NA---							32.53	0	0	0	0	0	0	0	0	0	0	0	0	0	0	0
g4813.t1	Ectonucleotide pyrophosphatase/phosphodiesterase C27A7.1	Steinernema carpocapsae	6.2e-154	TKR86418	481.1	PF01663.23	Phosphodiest	32.38	+	+	+	+	+	+	+	+	+	+	+	+	+	+	+
g9861.t1	Thyroglobulin type-1 domain and Proteinase inhibitor I2, Kunitz metazoa domain-containing protein	Steinernema carpocapsae	1e-45	TKR88126	169.474	PF00014.24	Kunitz_BPTI	32.13	+	+	+	+	+	+	+	+	+	+	+	+	+	+	+
g411.t1	immunoglobulin I-set domain protein	Angiostrongylus costaricensis	1.3e-20	VDM60006	101.293	PF07679.17, PF07679.17	I-set, I-set	31.77	+	+	+	+	+	+	+	+	+	+	+	+	+	+	+
g2775.t1	---NA---							31.63	0	0	0	0	0	0	0	0	0	0	0	0	0	0	0
g9794.t1	---NA---							31.18	0	0	0	0	0	0	0	0	0	0	0	0	0	0	0
g725.t1	---NA---					PF06268.14	Fascin	30.89	0	0	0	0	0	0	0	0	0	0	0	0	0	0	0
g7653.t1	Putative phospholipase B-like 2	Halicephalobus sp. NKZ332	0	KAE9551530	782.711	PF04916.14	Phospholip_B	30.81	+	+	+	+	+	+	+	+	+	+	+	+	+	+	+
g9247.t1	---NA---					PF13688.7	Reprolysin_5	30.43	0	0	0	0	0	0	0	0	0	0	0	0	0	0	0
g9663.t1	---NA---							30.2	0	0	0	0	0	0	+	0	+	+	0	0	0	0	0
g13199.t1	---NA---							30.02	0	0	0	0	0	0	0	0	0	0	0	0	0	0	0
g10056.t1	putative esophageal gland cell secretory protein 2	Meloidogyne incognita	3.4e-24	AAQ10016	105.531	PF01549.25	ShK	29.46	+	+	+	+	+	+	+	0	+	0	+	+	0	0	0
g7731.t1	hypothetical protein FO519_004625	Halicephalobus sp. NKZ332	7.2e-09	KAE9552178	65.855			29.22	0	0	0	+	0	0	+	0	+	0	+	0	+	0	0
g783.t1	---NA---							29.1	0	0	0	0	0	0	0	0	0	0	0	0	0	0	0
g783.t2	---NA---							29.1	0	0	0	0	0	0	0	0	0	0	0	0	0	0	0
g14306.t1	---NA---							28.89	0	+	+	0	0	+	0	0	0	0	0	+	0	0	0
g12121.t1	---NA---							28.69	0	0	0	0	0	0	0	0	0	0	0	0	0	0	0
g9863.t1	---NA---							28.5	0	0	0	0	+	0	+	0	+	0	+	0	0	0	0
g10821.t1	---NA---							28.49	0	+	+	0	0	+	0	0	0	0	0	+	0	0	0
g13012.t1	transmembrane protein	Toxocara canis	0	VDM37502	1140.95	PF12371.9	TMEM131_like	28.33	+	+	+	+	+	+	+	+	+	+	+	+	+	+	+
g12695.t1	---NA---							28.26	0	0	0	0	0	0	0	0	0	0	0	0	0	0	0
g4099.t1	glycoside hydrolase, superfamily domain-containing protein	Radopholus similis	1.4e-56	QIE06429	191.815			27.87	+	+	+	+	+	+	+	+	0	0	0	+	+	+	+
g9012.t1	Mps One Binder (Mats/MOB1) homolog	Caenorhabditis latens	6.9e-24	OZG01420	109.383	PF00191.21, PF00191.21, PF00191.21	Annexin, Annexin, Annexin	27.8	+	+	+	+	+	+	+	+	+	+	+	+	+	+	+
g3099.t1	Ectonucleotide pyrophosphatase/phosphodiesterase family member 6	Halicephalobus sp. NKZ332	0	KAE9556526	563.533	PF01663.23	Phosphodiest	27.67	+	+	+	+	+	+	+	+	+	+	+	+	+	+	+
g4505.t1	LBP / BPI / CETP family protein	Halicephalobus sp. NKZ332	0	KAE9553522	563.918	PF01273.26, PF02886.18, PF02886.18	LBP_BPI_CETP, LBP_BPI_CETP_C, LBP_BPI_CETP_C	27.66	+	0	+	+	+	+	+	+	+	+	+	+	+	+	+
g13662.t1	---NA---							27.47	+	0	+	+	0	0	0	0	0	0	0	0	0	0	0
g11903.t1	Peptidase M14, carboxypeptidase A domain and Proteinase inhibitor, carboxypeptidase propeptide domain and ShKT domain and Proteinase inhibitor, propeptide domain-containing protein	Heterodera avenae	0	AVA09650	848.966	PF02244.17, PF00246.25, PF01549.25	Propep_M14, Peptidase_M14, ShK	27.26	+	+	+	+	+	+	+	+	+	+	+	+	+	+	+
g10902.t1	Putative phospholipase B-like 2	Halicephalobus sp. NKZ332	0	KAE9555852	707.597	PF04916.14	Phospholip_B	27.25	+	+	+	+	+	+	+	+	+	+	+	+	+	+	+
g12009.t1	---NA---							27	0	0	0	0	0	0	0	0	+	+	+	0	0	0	0
g8482.t1	UDP-glucose:Glycoprotein Glucosyltransferase containing protein	Halicephalobus sp. NKZ332	0	KAE9555965	1613.97	PF18400.2, PF18401.2, PF18402.2, PF18403.2, PF06427.12, PF18404.2	Thioredoxin_12, Thioredoxin_13, Thioredoxin_14, Thioredoxin_15, UDP-g_GGTase, Glyco_transf_24	26.88	+	+	+	+	0	+	+	+	+	+	+	+	+	+	+
g12314.t1	macrophage mannose receptor 1-like	Acanthochromis polyacanthus	7.4e-11	XP_022053440	77.411	PF00059.22	Lectin_C	26.5	+	+	+	+	+	0	+	+	+	+	+	+	0	0	0
g13064.t1	Protein CBG16927	Steinernema carpocapsae	3.4e-123	TKR83298	360.533			26.4	+	+	+	+	0	+	+	+	+	0	+	+	+	+	+
g5529.t1	Uncharacterized protein F46C5.4	Toxocara canis	1.3e-34	KHN72060	140.198	PF02958.21	EcKinase	25.96	+	+	+	+	0	+	+	+	+	+	+	+	+	+	0
g6036.t2	Sterile alpha motif homology 2 and RNA recognition motif domain containing protein	Halicephalobus sp. NKZ332	3.6e-94	KAE9554429	310.071	PF07647.18, PF16533.6	SAM_2, SOAR	25.04	+	+	+	+	+	+	+	+	+	+	+	+	+	+	+
g11124.t1	hypothetical protein FO519_002025	Halicephalobus sp. NKZ332	2.4e-11	KAE9554764	71.633			24.57	0	0	+	+	0	0	+	0	0	0	0	+	+	0	0
g1661.t1	---NA---					PF13639.7	zf-RING_2	24.44	0	0	0	0	+	+	0	+	+	+	+	0	0	0	0
g7306.t1	catalase	Ditylenchus destructor	0	AFJ15102	605.52	PF00199.20, PF06628.13	Catalase, Catalase-rel	24.3	+	+	+	+	+	+	+	+	+	+	+	+	+	+	+
g8970.t1	condensin complex subunit 1-like	Biomphalaria glabrata	9.6e-44	XP_013070481	179.874	PF12717.8	Cnd1	23.82	0	0	0	0	0	0	0	+	+	+	+	+	0	+	+
g992.t1	---NA---					PF00069.26	Pkinase	23.48	+	+	+	+	+	+	+	+	+	+	+	+	+	+	+
g5881.t1	Tyrosinase copper-binding domain and ShKT domain and Uncharacterised domain, di-copper centre-containing protein	Steinernema carpocapsae	0	TKR68425	691.034	PF00264.21, PF01549.25, PF01549.25, PF01391.19, PF01391.19	Tyrosinase, ShK, ShK, Collagen, Collagen	23.19	+	+	+	+	+	+	+	+	+	+	+	+	+	+	+
g728.t1	---NA---							23	0	0	0	0	0	0	0	0	0	0	0	0	0	0	0
g7938.t1	C-type lectin	Rotylenchulus reniformis	1.3e-15	AFM37310	87.8113	PF00059.22	Lectin_C	22.92	+	+	+	+	+	+	+	+	+	+	+	+	0	0	0
g4381.t1	Putative UDP-glucuronosyltransferase ugt-48	Toxocara canis	1.1e-14	KHN76028	91.2781	PF00201.19, PF13920.7	UDPGT, zf-C3HC4_3	22.9	+	+	+	+	+	+	+	+	+	+	+	+	+	+	+
g177.t1	---NA---							22.7	0	0	0	0	0	0	+	0	+	+	+	0	0	0	0
g1986.t1	adenylate kinase 2, mitochondrial isoform X1	Bubalus bubalis	9.5e-72	XP_006054731	248.825	PF00406.23, PF05191.15	ADK, ADK_lid	22.32	+	+	+	+	+	+	+	+	+	+	+	+	+	+	+
g10272.t1	von Willebrand factor domain containing protein	Steinernema carpocapsae	1.1e-175	TMS38638	509.22	PF00092.29, PF00092.29	VWA, VWA	22.29	+	+	+	+	+	+	+	+	+	+	+	+	+	+	+
g11456.t1	hypothetical protein X798_02468	Onchocerca flexuosa	1.5e-90	OZC10425	272.707	PF08768.12	DUF1794	22.28	+	+	+	+	+	+	+	+	+	+	+	+	+	+	+
g3416.t1	hypothetical protein FO519_005069	Halicephalobus sp. NKZ332	2.2e-60	KAE9551705	206.453			21.75	+	+	+	+	+	+	+	0	+	+	+	+	+	+	+
g5806.t1	FKBP-type peptidyl-prolyl cis-trans isomerase-30	Halicephalobus sp. NKZ332	9e-131	KAE9550815	381.333	PF00254.29, PF00254.29	FKBP_C, FKBP_C	21.68	+	+	+	+	+	+	+	+	+	+	+	+	+	+	+
g8668.t1	major allergen	Halicephalobus sp. NKZ332	9.1e-107	KAE9548632	318.931			21.63	+	+	+	+	0	+	+	+	+	+	+	+	+	+	+
g5369.t1	Protein CBG00663	Caenorhabditis brenneri	1.8e-09	EGT59610	67.0106			21.33	+	+	+	+	+	0	+	+	0	0	+	+	+	0	+
g2863.t1	---NA---							20.85	0	0	0	0	0	0	0	0	0	0	0	0	0	0	0
g8414.t1	ABC transporter substrate-binding protein	Rhizobium sp. 58	6.5e-99	OJF98227	307.375	PF13531.7	SBP_bac_11	20.67	+	+	+	+	0	0	+	0	+	+	+	0	0	0	0
g14325.t1	PEGA domain-containing protein	Candida boidinii	1.1e-11	OWB55059	80.4925	PF00069.26	Pkinase	20.24	+	+	+	+	+	+	+	+	+	+	+	+	+	+	+
g15486.t1	Low-density lipoprotein (LDL) receptor class A repeat-containing protein	Steinernema carpocapsae	0	TKR67729	929.472	PF00057.19, PF01579.19, PF01579.19	Ldl_recept_a, DUF19, DUF19	19.96	+	0	+	+	+	+	+	+	+	+	+	+	+	+	+
g8467.t1	---NA---							19.86	+	+	0	0	+	+	+	+	+	+	+	0	0	0	0
g1125.t1	---NA---							19.82	+	+	0	0	+	+	+	+	+	+	+	0	0	0	0
g5438.t1	endothelin-converting enzyme 2 isoform X3	Latimeria chalumnae	2.9e-54	XP_014344300	209.534	PF05649.14, PF01431.22	Peptidase_M13_N, Peptidase_M13	19.47	+	+	+	+	+	+	+	+	+	+	+	+	+	+	+
g12434.t1	ground-like domain protein	Steinernema carpocapsae	1.5e-48	TKR81655	178.333	PF04155.19	Ground-like	19.47	+	0	+	+	+	+	+	+	+	+	+	+	+	0	+
g3506.t1	glutathione peroxidase	Heterodera schachtii	7.4e-154	QFZ79401	437.958	PF00255.20	GSHPx	19.44	+	+	+	+	+	+	+	+	+	+	+	+	+	+	+
g2689.t1	---NA---							19.43	0	0	0	0	0	0	0	0	0	0	0	0	0	0	0
g13363.t1	---NA---							19.33	+	0	0	0	0	0	+	0	+	+	+	0	0	0	0
g2050.t1	Carbonic anhydrase like protein 2 precursor	Loa loa	2.3e-123	XP_003137734	367.851	PF00194.22	Carb_anhydrase	19.01	+	+	+	+	+	+	+	+	+	+	+	+	+	+	+
g6778.t1	serine protease SP24D-like	Heterodera glycines	9.6e-36	CAA74206	143.28	PF00089.27	Trypsin	18.69	+	+	+	+	+	+	+	+	+	+	+	+	+	0	+
g2305.t1	calreticulin 1	Radopholus similis	0	ACY01917	811.601	PF00262.19, PF00262.19	Calreticulin, Calreticulin	18.6	+	+	+	+	+	+	+	+	+	+	+	+	+	+	+	Glands and other tissues	[5]
g9839.t1	CBR-NRX-1 protein	Haemonchus placei	1.2e-141	VDO33022	438.728	PF02210.25, PF02210.25	Laminin_G_2, Laminin_G_2	18.58	+	0	+	+	+	+	+	+	+	+	+	+	+	+	+
g9839.t2	CBR-NRX-1 protein	Haemonchus placei	1.2e-144	VDO33022	446.047	PF02210.25, PF02210.25	Laminin_G_2, Laminin_G_2	18.58	+	0	+	+	+	+	+	+	+	+	+	+	+	+	+
g8195.t1	---NA---							18.52	0	0	0	0	0	0	0	0	0	0	0	0	0	0	0
g169.t1	Peptidase M14, carboxypeptidase A domain and Proteinase inhibitor, carboxypeptidase propeptide domain and ShKT domain and Proteinase inhibitor, propeptide domain-containing protein	Heterodera avenae	0	AVA09650	657.522	PF02244.17, PF00246.25, PF01762.22, PF17039.6, PF00852.20	Propep_M14, Peptidase_M14, Galactosyl_T, Glyco_tran_10_N, Glyco_transf_10	18.37	+	+	+	+	+	+	+	+	+	+	+	+	+	+	+
g169.t2	Peptidase M14, carboxypeptidase A domain and Proteinase inhibitor, carboxypeptidase propeptide domain and ShKT domain and Proteinase inhibitor, propeptide domain-containing protein	Heterodera avenae	0	AVA09650	642.499	PF02244.17, PF00246.25, PF01762.22, PF17039.6, PF00852.20	Propep_M14, Peptidase_M14, Galactosyl_T, Glyco_tran_10_N, Glyco_transf_10	18.37	+	+	+	+	+	+	+	+	+	+	+	+	+	+	+
g8865.t1	---NA---							18.17	+	+	+	+	0	0	+	0	0	0	0	0	0	0	0
g7499.t1	UDP-glucuronosyl UDP-glucosyltransferase domain containing protein	Haemonchus contortus	1.8e-19	CDJ92865	104.375	PF00201.19	UDPGT	18.06	+	+	+	+	+	+	+	+	+	+	+	+	+	+	+
g8738.t1	glycoside hydrolase family 32 protein	Ensifer adhaerens	1.9e-117	WP_065377354	373.244	PF00251.21, PF08244.13	Glyco_hydro_32N, Glyco_hydro_32C	17.95	+	+	+	+	+	+	+	+	+	+	+	+	0	0	0
g2225.t1	DOMON domain-containing protein	Strongyloides ratti	9.8e-74	CEF70927	237.269			17.76	+	+	+	+	+	+	+	+	+	+	+	+	+	+	+
g3806.t1	chorismate mutase	Radopholus similis	1.2e-32	QIC04081	138.658			17.2	+	0	+	+	+	0	+	0	+	+	+	0	0	0	0
g11044.t1	Cathepsin Z	Steinernema carpocapsae	7.3e-148	TKR69432	434.491	PF00112.24	Peptidase_C1	17.15	+	+	+	+	+	+	+	+	+	+	+	+	+	+	+
g2.t1	copper type II ascorbate-dependent monooxygenase domain protein	Heterodera glycines	0	AAO92288	516.538	PF01082.21, PF03712.16	Cu2_monooxygen, Cu2_monoox_C	17	+	+	+	+	+	+	+	+	+	+	+	+	+	+	+
g3941.t1	Glycoside hydrolase, family 18, catalytic domain and Chitinase II domain and Glycoside hydrolase, catalytic domain and Glycoside hydrolase, superfamily domain-containing protein	Halicephalobus sp. NKZ332	8.5e-169	KAE9552997	540.421	PF00704.29, PF00704.29	Glyco_hydro_18, Glyco_hydro_18	16.98	+	+	+	+	+	+	+	+	+	+	+	+	+	0	+
g6700.t1	Transcription factor HNF-4 homolog	Halicephalobus sp. NKZ332	4.8e-08	KAE9548135	63.929	PF00104.31	Hormone_recep	16.87	+	+	+	0	+	+	+	+	+	+	+	0	0	0	0
g10395.t1	Cysteine-rich receptor-like protein kinase 3	Litomosoides sigmodontis	7.1e-07	VDK80686	63.929	PF00069.26	Pkinase	16.85	+	0	+	+	+	+	+	+	+	+	+	+	+	+	+
g4515.t1	---NA---							16.81	+	+	+	+	+	+	+	0	+	+	+	+	0	0	0
g6812.t1	family 16 glycosylhydrolase	Hamadaea tsunoensis	1.1e-78	WP_157546564	264.233	PF00722.22	Glyco_hydro_16	16.77	+	+	+	+	0	0	+	0	0	0	0	+	+	0	0
g11406.t1	Flavin-containing monooxygenase	Steinernema carpocapsae	1.7e-37	TKR94371	154.066	PF01549.25, PF01549.25, PF00743.20, PF13738.7	ShK, ShK, FMO-like, Pyr_redox_3	16.74	+	+	+	0	+	+	+	+	+	+	+	+	+	+	+
g11818.t1	---NA---							16.53	+	+	+	+	0	0	+	0	+	+	+	0	0	0	0
g3277.t1	catalase isoform X1	Ditylenchus destructor	0	AFJ15102	608.986	PF00199.20, PF06628.13	Catalase, Catalase-rel	16.53	+	+	+	+	+	+	+	+	+	+	+	+	+	+	+
g7737.t1	---NA---							16.39	0	0	0	+	0	+	0	0	+	+	+	0	0	0	0
g7737.t2	---NA---							16.39	0	0	0	+	0	+	0	0	+	+	+	0	0	0	0
g1822.t1	Hypothetical UPF0028 protein ZK370.4 in chromosome III, putative	Steinernema carpocapsae	0	TKR68373	1129.78	PF00027.30, PF00027.30, PF01734.23	cNMP_binding, cNMP_binding, Patatin	16.12	+	+	+	+	+	+	+	+	+	+	+	+	+	+	+
g15048.t2	---NA---							16.06	+	0	+	0	+	0	+	+	+	0	+	0	0	0	0
g15048.t1	LOW QUALITY PROTEIN: uncharacterized protein syne2b	Anabas testudineus	7.5e-06	XP_026195934	61.2326			16.06	+	0	+	0	+	0	+	+	+	0	+	0	0	0	0
g1478.t1	CPG4 domain-containing protein	Caenorhabditis nigoni	2.8e-47	PIC27332	165.236	PF15481.7	CPG4	16.04	+	+	+	+	0	+	+	+	+	+	+	+	+	+	+
g14598.t1	---NA---							16	0	+	+	+	0	+	0	+	0	0	0	+	+	0	0
g3770.t1	Putative UDP-glucuronosyltransferase ugt-48	Steinernema carpocapsae	8.8e-35	TKR71841	148.288	PF00201.19	UDPGT	15.49	+	+	+	+	+	+	+	+	+	+	+	+	+	+	+
g3770.t2	Putative UDP-glucuronosyltransferase ugt-48	Steinernema carpocapsae	2e-34	TKR71841	147.517	PF00201.19	UDPGT	15.49	+	+	+	+	+	+	+	+	+	+	+	+	+	+	+
g10290.t1	Glycoside hydrolase domain containing protein	Toxocara canis	0	KHN85505	882.478	PF00088.19, PF16863.6, PF13802.7, PF01055.27	Trefoil, NtCtMGAM_N, Gal_mutarotas_2, Glyco_hydro_31	15.13	+	+	+	+	+	+	+	+	+	+	+	+	+	+	+
g9650.t1	---NA---							14.87	+	+	0	0	0	0	+	0	+	+	+	0	0	0	0
g349.t1	palmitoyl-protein thioesterase 1	Steinernema carpocapsae	4.2e-129	TKR57537	380.948	PF02089.16	Palm_thioest	14.86	+	+	+	+	+	+	+	+	+	+	+	+	+	+	+
g238.t1	---NA---					PF03126.19	Plus-3	14.84	+	+	+	+	+	+	+	+	+	+	+	0	0	0	0
g238.t2	---NA---					PF03126.19	Plus-3	14.84	+	+	+	+	+	+	+	+	+	+	+	0	0	0	0
g7607.t1	---NA---							14.82	0	0	0	0	0	0	0	0	0	0	0	0	0	0	0
g1174.t1	Metallophos domain-containing protein	Toxocara canis	5.3e-89	VDM25891	291.967	PF00149.29	Metallophos	14.71	+	+	+	+	+	+	+	+	+	+	+	+	+	0	+
g7841.t1	---NA---					PF01504.19	PIP5K	14.68	+	+	+	0	0	+	+	+	+	+	+	0	0	0	0
g10990.t1	hypothetical protein L596_023998	Steinernema carpocapsae	3.7e-16	TKR67926	93.5893			14.52	+	0	+	+	0	+	+	+	+	+	+	+	+	0	0
g12592.t1	---NA---							14.38	0	0	0	0	0	0	0	0	0	0	0	0	0	0	0
g8837.t1	cathepsin B	Heterodera avenae	1.5e-71	AVA09648	238.424	PF00112.24	Peptidase_C1	14.37	+	+	+	+	+	+	+	+	+	+	+	+	+	+	+
g8007.t1	shTK domain protein	Oesophagostomum dentatum	1.5e-07	KHJ86457	61.6178	PF01549.25, PF01549.25	ShK, ShK	14.3	+	+	+	+	0	+	+	+	+	+	+	+	+	0	+
g8007.t2	shTK domain protein	Oesophagostomum dentatum	2.6e-07	KHJ86457	60.8474	PF01549.25, PF01549.25	ShK, ShK	14.3	+	+	+	+	0	+	+	+	+	+	+	+	+	0	+
g14751.t1	putative effector protein	Heterodera avenae	0	AVA09680	640.573	PF16499.6, PF17801.2, PF02926.18	Melibiase_2, Melibiase_C, THUMP	14.25	+	+	+	+	+	+	+	+	+	+	+	+	+	+	+
g6155.t1	Glycoside hydrolase and Peptidoglycan binding and Peptidase M10A M12B and Hemopexin matrixin domain containing protein	Ancylostoma ceylanicum	9.2e-95	EPB70192	303.138	PF01471.19, PF00413.25, PF00965.18	PG_binding_1, Peptidase_M10, TIMP	14.21	+	+	+	+	+	+	+	+	+	+	+	+	+	+	+
g3328.t1	putative esophageal gland cell secretory protein 32	Meloidogyne incognita	6.9e-18	AAN52090	93.5893	PF00201.19	UDPGT	14.16	+	+	+	+	+	+	+	+	+	+	+	+	0	0	+
g3328.t2	putative esophageal gland cell secretory protein 32	Meloidogyne incognita	6.9e-18	AAN52090	93.5893	PF00201.19	UDPGT	14.16	+	+	+	+	+	+	+	+	+	+	+	+	0	0	+
g1843.t1	Chondroitin proteoglycan 4	Caenorhabditis elegans	4.5e-37	ABC65814	157.147	PF15481.7	CPG4	13.9	+	0	+	+	0	+	+	+	+	+	+	+	+	+	+
g9650.t2	---NA---							13.81	+	+	0	0	0	0	+	0	+	+	+	0	0	0	0
g2254.t7	MAM domain-containing glycosylphosphatidylinositol anchor protein 1	Toxocara canis	6.2e-38	KHN84391	153.68	PF00041.22, PF00041.22	fn3, fn3	13.7	+	+	+	+	0	+	+	+	+	+	+	+	0	+	+
g11373.t1	Neurogenic locus Notch protein	Toxocara canis	0	KHN80573	702.59	PF00008.28, PF07645.16, PF07645.16, PF07645.16, PF00008.28, PF00008.28, PF00008.28, PF00066.18, PF00066.18, PF00066.18, PF06816.14, PF12796.8, PF12796.8	EGF, EGF_CA, EGF_CA, EGF_CA, EGF, EGF, EGF, Notch, Notch, Notch, NOD, Ank_2, Ank_2	13.66	+	+	+	+	+	+	+	+	+	+	+	+	+	+	+
g1960.t1	---NA---							13.55	0	0	0	0	0	0	0	0	0	0	0	0	0	0	0
g1960.t2	---NA---							13.55	0	0	0	0	0	0	0	0	0	0	0	0	0	0	0
g14077.t1	---NA---							13.27	+	+	+	+	+	+	+	+	+	+	+	+	0	0	0
g13877.t1	---NA---							13.25	0	0	0	0	0	0	0	0	+	0	+	0	0	0	0
g2904.t1	---NA---							13.22	0	0	0	0	0	0	+	0	+	+	+	0	0	0	0
g2050.t2	Carbonic anhydrase like protein 2 precursor, putative	Brugia malayi	7.5e-129	VIO94544	383.259	PF00194.22	Carb_anhydrase	13.2	+	+	+	+	+	+	+	+	+	+	+	+	+	+	+
g8814.t1	Saposin-like type B, 1 domain and Saposin B domain and Saposin-like domain-containing protein	Halicephalobus sp. NKZ332	3.3e-81	KAE9555114	270.011			13.06	+	+	+	+	+	+	+	+	+	+	+	+	+	+	+
g12137.t1	carboxylesterase family protein	Glonium stellatum	0	OCL15132	572.778	PF00135.29	COesterase	13.03	+	+	+	+	+	+	+	+	+	+	+	+	+	+	+
g12137.t2	carboxylesterase family protein	Glonium stellatum	0	OCL15132	565.844	PF00135.29	COesterase	13.03	+	+	+	+	+	+	+	+	+	+	+	+	+	+	+
g3389.t1	Protein CBG21528	Halicephalobus sp. NKZ332	7.5e-50	KAE9551934	194.897	PF01682.20	DB	12.91	+	0	+	+	+	+	+	+	+	+	+	+	+	+	+
g13631.t1	---NA---							12.8	+	0	0	0	0	0	0	+	0	+	0	0	0	0	0
g5394.t1	---NA---							12.77	0	0	0	0	0	0	0	0	0	0	0	0	0	0	0
g10025.t1	MOSC domain-containing protein	Halicephalobus sp. NKZ332	1.5e-43	KAE9554683	166.777	PF03476.17, PF03473.18	MOSC_N, MOSC	12.76	+	+	+	+	+	+	+	+	+	+	+	+	+	0	+
g5685.t1	---NA---							12.63	0	0	0	0	0	0	0	0	0	0	0	0	0	0	0
g5685.t2	---NA---							12.63	0	0	0	0	0	0	0	0	0	0	0	0	0	0	0
g4608.t1	---NA---							12.39	0	0	0	0	0	0	0	0	0	0	0	0	0	0	0
g3459.t1	catalase isoform X1	Halicephalobus sp. NKZ332	0	KAE9554279	615.535	PF00199.20, PF06628.13	Catalase, Catalase-rel	12.35	+	+	+	+	+	+	+	+	+	+	+	+	+	+	+
g3533.t1	glucuronoarabinoxylan endo-1,4-beta-xylanase	Radopholus similis	0	ABZ78968	792.341	PF02055.17, PF17189.5	Glyco_hydro_30, Glyco_hydro_30C	12.21	+	+	+	+	+	+	+	+	+	+	+	+	+	+	+	Glands	[6]
g5508.t1	failed axon connections	Meloidogyne incognita	9.7e-14	AAN15809	85.5001			12.13	+	+	+	+	+	+	+	+	+	+	+	+	+	0	+
g3809.t1	manba-prov protein	Loa loa	0	EFO28156	721.079	PF05712.14	MRG	12.13	+	+	+	+	+	+	+	+	+	+	+	+	+	+	+
g3809.t2	manba-prov protein	Loa loa	0	EFO28156	720.694	PF05712.14	MRG	12.13	+	+	+	+	+	+	+	+	+	+	+	+	+	+	+
g8063.t2	KETtiN (Drosophila actin-binding) homolog	Loa loa	1.5e-41	XP_020306254	181.03	PF13202.7, PF13202.7, PF13833.7	EF-hand_5, EF-hand_5, EF-hand_8	11.84	+	+	+	+	+	+	+	+	+	+	+	+	+	+	+
g8063.t1	EF hand	Dictyocaulus viviparus	7.7e-38	KJH48724	142.895	PF13202.7, PF13499.7, PF13202.7, PF13499.7	EF-hand_5, EF-hand_7, EF-hand_5, EF-hand_7	11.81	+	+	+	+	+	+	+	+	+	+	+	+	+	+	+
g13815.t1	hypothetical protein L596_007946	Steinernema carpocapsae	1.9e-71	TKR93501	232.646	PF15998.6	DUF4773	11.49	+	+	+	+	0	0	+	+	+	+	+	+	+	+	+
g5745.t1	hypothetical protein L596_013771	Steinernema carpocapsae	4.2e-65	TKR89708	233.802	PF00014.24, PF14625.7, PF00014.24, PF14625.7	Kunitz_BPTI, Lustrin_cystein, Kunitz_BPTI, Lustrin_cystein	11.35	+	+	+	+	+	+	+	+	+	+	+	+	+	+	+
g12293.t1	---NA---							11.25	0	0	0	0	0	0	0	0	0	0	0	0	0	0	0
g15362.t1	Lipid-binding serum glycoprotein, C-terminal domain and Lipid-binding serum glycoprotein, N-terminal domain and Bactericidal permeability-increasing protein, alpha/beta domain-containing protein	Halicephalobus sp. NKZ332	0	KAE9553215	842.032	PF01273.26, PF02886.18	LBP_BPI_CETP, LBP_BPI_CETP_C	11.09	+	+	+	+	+	+	+	+	+	+	+	+	+	+	+
g8142.t1	---NA---							10.89	0	0	0	0	0	0	0	0	0	0	0	0	0	0	0
g13915.t1	LOW QUALITY PROTEIN: trichohyalin-like	Parasteatoda tepidariorum	4.1e-06	XP_015929147	65.0846			10.8	0	0	0	0	0	0	0	0	0	0	0	0	0	0	0
g7455.t1	Probable endochitinase	Halicephalobus sp. NKZ332	0	KAE9552467	610.142	PF00704.29, PF01607.25, PF01607.25	Glyco_hydro_18, CBM_14, CBM_14	10.78	+	+	+	+	+	+	+	+	+	+	+	+	+	+	+
g5689.t1	---NA---							10.77	0	0	0	0	0	0	0	0	0	0	0	0	0	0	0
g1516.t1	DOMON domain-containing protein	Anisakis simplex	2e-179	VDK51238	527.324	PF10517.10	DM13	10.7	+	0	+	+	0	+	+	+	+	+	+	+	+	+	+
g1486.t1	Carboxylic ester hydrolase	Steinernema carpocapsae	6.1e-118	TKR87224	374.785	PF00135.29	COesterase	10.66	+	+	+	+	+	+	+	+	+	+	+	+	+	+	+
g15472.t1	---NA---							10.56	0	0	0	0	0	0	0	0	0	0	0	0	0	0	0
g2254.t1	Collagen alpha-1(XV) chain	Strongyloides ratti	4.5e-84	XP_024505290	297.745	PF06482.12	Endostatin	10.56	+	+	+	+	0	+	+	+	+	+	+	+	+	0	+
g2254.t2	Collagen alpha-1(XV) chain	Strongyloides ratti	5e-84	XP_024505290	298.13	PF06482.12	Endostatin	10.56	+	+	+	+	0	+	+	+	+	+	+	+	+	0	+
g2254.t3	Collagen alpha-1(XV) chain	Halicephalobus sp. NKZ332	6.8e-84	KAE9552354	303.908	PF06482.12	Endostatin	10.56	+	+	+	+	0	+	+	+	+	+	+	+	+	0	+
g2254.t6	Collagen alpha-1(XV) chain	Halicephalobus sp. NKZ332	5.4e-83	KAE9552354	305.449	PF06482.12	Endostatin	10.56	+	+	+	+	0	+	+	+	+	+	+	+	+	0	+
g8579.t1	Netrin unc-6	Toxocara canis	0	KHN83556	801.201	PF00055.18, PF00053.25, PF00053.25, PF00053.25, PF01759.22	Laminin_N, Laminin_EGF, Laminin_EGF, Laminin_EGF, NTR	10.42	+	0	+	+	+	+	+	+	+	+	+	+	+	+	+
g3705.t1	---NA---							10.4	0	+	0	0	0	0	+	+	0	+	0	+	+	0	+
g6012.t1	C. briggsae CBR-UGT-28 protein	Pristionchus pacificus	1.1e-19	PDM79647	104.76	PF00201.19	UDPGT	10.24	+	+	+	+	+	+	+	+	+	+	+	+	+	+	+
g9681.t1	sushi domain protein	Teladorsagia circumcincta	1.8e-55	PIO72699	217.624	PF00084.21, PF00084.21, PF00084.21	Sushi, Sushi, Sushi	10.21	+	+	+	+	+	+	+	+	+	+	+	+	+	+	+
g4605.t1	phosphatidylinositol-4-phosphate 5-kinase type I-like protein	Sarcoptes scabiei	4.8e-17	KPM02711	95.9005	PF01504.19	PIP5K	10.1	+	+	+	+	+	0	+	+	+	+	+	+	+	0	+
g2155.t1	hypothetical protein FO519_003023	Halicephalobus sp. NKZ332	1.6e-17	KAE9553755	99.7525			10.03	+	+	+	+	+	+	+	+	+	+	+	+	+	0	0
g9927.t1	---NA---							10.01	+	+	0	0	0	0	+	0	+	+	+	0	0	0	0
g4010.t1	cache domain-containing protein	Halicephalobus sp. NKZ332	0	KAE9554321	1113.6	PF08399.12, PF13519.7	VWA_N, VWA_2	9.4	+	+	+	+	+	+	+	+	+	+	+	+	+	+	+
g5505.t1	Sulfatase family protein	Acanthocheilonema viteae	0	VBB28640	761.911	PF00884.24	Sulfatase	9.17	+	+	+	0	0	0	+	+	0	0	+	+	+	+	+
g5505.t2	Sulfatase family protein	Acanthocheilonema viteae	0	VBB28640	771.155	PF00884.24	Sulfatase	9.17	+	+	+	0	0	0	+	+	+	0	+	+	+	+	+
g12594.t1	putative serine protease K12H4.7	Pomacea canaliculata	1.2e-72	PVD19043	248.44	PF05577.13	Peptidase_S28	9.12	+	+	+	+	+	+	+	+	+	+	+	+	+	+	+
g3028.t1	---NA---					PF02244.17	Propep_M14	9.1	+	0	+	+	0	+	+	+	+	+	+	+	+	0	+
g2587.t1	---NA---							9.08	+	+	0	0	0	0	+	0	+	+	+	0	0	0	0
g1316.t1	cathepsin B-like cysteine proteinase	Ascaris suum	2.5e-165	AAB40605	509.99	PF00112.24	Peptidase_C1	9	+	+	+	+	+	+	+	+	+	+	+	+	+	+	+
g1316.t2	cathepsin B-like cysteine proteinase	Ascaris suum	2.8e-165	AAB40605	509.99	PF00112.24	Peptidase_C1	9	+	+	+	+	+	+	+	+	+	+	+	+	+	+	+
g1316.t3	cathepsin B-like cysteine proteinase	Ascaris suum	2.5e-165	AAB40605	509.99	PF00112.24	Peptidase_C1	9	+	+	+	+	+	+	+	+	+	+	+	+	+	+	+
g2899.t1	Prolyl 4-hydroxylase alpha-related protein PH4[alpha]EFB	Strongyloides ratti	3.1e-147	XP_024498817	443.736	PF08336.12, PF13640.7	P4Ha_N, 2OG-FeII_Oxy_3	8.99	+	+	+	+	+	+	+	+	+	+	+	+	+	+	+
g6036.t1	Sterile alpha motif homology 2 and RNA recognition motif domain containing protein	Haemonchus contortus	3.5e-103	CDJ84275	341.273	PF07647.18, PF16533.6, PF00076.23, PF00046.30	SAM_2, SOAR, RRM_1, Homeodomain	8.97	+	+	+	+	+	+	+	+	+	+	+	+	+	+	+
g1616.t1	---NA---							8.77	0	0	0	0	0	0	0	0	0	0	0	0	0	0	0
g1633.t1	---NA---							8.77	0	0	0	0	0	0	0	0	0	0	0	0	0	0	0
g15583.t1	beta-1,4-endoglucanase-1 precursor	Radopholus similis	7.4e-118	ABV54447	357.836	PF00150.19	Cellulase	8.71	+	+	+	+	+	+	+	+	+	+	+	+	0	0	0
g12769.t1	Glutamate--cysteine ligase	Steinernema carpocapsae	0	TKR57347	909.827	PF03074.17	GCS	8.69	+	+	+	+	+	+	+	+	+	+	+	+	+	+	+
g7094.t1	Zinc metalloproteinase nas-9	Steinernema carpocapsae	4.2e-123	TKR58241	379.407	PF01400.25, PF01549.25	Astacin, ShK	8.63	+	+	+	+	+	+	+	+	+	+	+	+	+	+	+
g3532.t1	thrombospondin type 1 domain protein	Ancylostoma caninum	7.8e-33	RCN30073	140.198			8.58	+	0	+	+	+	+	+	0	+	+	+	+	+	+	+
g6295.t1	---NA---							8.26	0	0	0	0	0	0	0	0	0	0	0	0	0	0	0
g13134.t1	Proteinase inhibitor I2, Kunitz metazoa domain and Chitin binding domain and EB domain and Cysteine-rich repeat and Lustrin, cysteine-rich repeated domain-containing protein	Halicephalobus sp. NKZ332	0	KAE9555067	1087.4	PF14625.7, PF14625.7, PF00014.24, PF00014.24, PF14625.7, PF00014.24, PF14625.7, PF14625.7, PF14625.7, PF14625.7, PF14625.7, PF14625.7, PF14625.7, PF14625.7, PF00293.29, PF00400.33, PF00160.22	Lustrin_cystein, Lustrin_cystein, Kunitz_BPTI, Kunitz_BPTI, Lustrin_cystein, Kunitz_BPTI, Lustrin_cystein, Lustrin_cystein, Lustrin_cystein, Lustrin_cystein, Lustrin_cystein, Lustrin_cystein, Lustrin_cystein, Lustrin_cystein, NUDIX, WD40, Pro_isomerase	8.25	+	+	+	+	+	+	+	+	+	+	+	+	+	+	+
g15681.t1	hydrolase, TatD family	Ancylostoma ceylanicum	3e-128	EYC02951	378.637	PF01026.22	TatD_DNase	8.04	+	+	+	+	+	+	+	+	+	+	+	+	+	+	+
g1142.t1	AGAP012301-PA-like protein	Halicephalobus sp. NKZ332	8.8e-99	KAE9555175	306.605	PF01112.19, PF01112.19	Asparaginase_2, Asparaginase_2	7.93	+	+	+	+	+	+	+	+	+	+	+	+	+	0	+
g1142.t2	putative N(4)-(beta-N-acetylglucosaminyl)-L-asparaginase GA14866	Halicephalobus sp. NKZ332	1.1e-126	KAE9555175	378.637	PF01112.19	Asparaginase_2	7.93	+	+	+	+	+	+	+	+	+	+	+	+	+	+	+
g6015.t2	UDP-glucuronosyltransferase 1-8	Steinernema carpocapsae	2.1e-86	TKR81589	286.189	PF00201.19	UDPGT	7.79	+	+	+	+	+	+	+	+	+	+	+	+	+	+	+
g6015.t3	UDP-glucuronosyltransferase 1-8	Steinernema carpocapsae	7.6e-84	TKR81589	280.026	PF00201.19	UDPGT	7.79	+	+	+	+	+	+	+	+	+	+	+	+	+	+	+
g10131.t1	Annexin repeat domain containing protein	Halicephalobus sp. NKZ332	1.4e-145	KAE9552945	439.884	PF00191.21, PF00191.21	Annexin, Annexin	7.68	+	+	+	+	+	+	+	+	+	+	+	+	+	+	+
g10131.t2	Annexin repeat domain containing protein	Halicephalobus sp. NKZ332	4.2e-144	KAE9552945	438.728	PF00191.21, PF00191.21	Annexin, Annexin	7.68	+	+	+	+	+	+	+	+	+	+	+	+	+	+	+
g4605.t2	phosphatidylinositol-4-phosphate 5-kinase type I-like protein	Sarcoptes scabiei	3.1e-17	KPM02711	97.8265	PF01504.19	PIP5K	7.65	+	+	+	+	+	0	+	+	+	+	+	+	+	0	+
g4605.t3	phosphatidylinositol-4-phosphate 5-kinase type I-like protein	Sarcoptes scabiei	4.6e-17	KPM02711	97.0561	PF01504.19	PIP5K	7.65	+	+	+	+	+	0	+	+	+	+	+	+	+	0	+
g4768.t1	uncharacterized protein LOC111883255	Diabrotica virgifera	1.1e-25	XP_023735361	115.161			7.41	+	+	+	+	+	+	+	+	+	+	+	+	+	0	0
g5717.t2	CRE-CPI-2 protein	Toxocara canis	2.9e-19	KHN72679	95.9005	PF00031.22	Cystatin	7.15	+	+	+	+	0	+	+	+	+	+	+	+	+	+	+
g5717.t1	cystatin domain protein	Toxocara canis	2.6e-19	KHN72679	96.2857	PF00031.22	Cystatin	7.15	+	+	+	+	0	+	+	+	+	+	+	+	+	+	+
g5717.t3	cystatin domain protein	Toxocara canis	2.8e-19	KHN72679	95.9005	PF00031.22	Cystatin	7.15	+	+	+	+	0	+	+	+	+	+	+	+	+	+	+
g11672.t1	cyclin-dependent kinase 6-like	Thraustotheca clavata	1.8e-09	OQR99317	73.1738	PF00069.26	Pkinase	7.02	+	+	+	+	+	+	+	+	+	+	+	+	+	+	+
g6015.t1	UDP-glucuronosyltransferase 1-8	Steinernema carpocapsae	1.6e-84	TKR81589	281.182	PF00201.19	UDPGT	6.67	+	+	+	+	+	+	+	+	+	+	+	+	+	+	+
g10792.t1	Glycosyltransferase family 92 protein F59C6.8	Halicephalobus sp. NKZ332	5.8e-76	KAE9551474	256.914	PF01697.28	Glyco_transf_92	6.28	+	0	+	+	0	+	+	0	+	+	+	+	+	+	+
g8135.t1	superoxide dismutase	Radopholus similis	1.6e-16	ANW72267	83.5741	PF00080.21	Sod_Cu	5.95	+	+	+	+	+	+	+	+	+	+	+	+	+	0	+
g8135.t2	superoxide dismutase	Radopholus similis	3.7e-14	ANW72267	78.5666	PF00080.21	Sod_Cu	5.95	+	+	+	+	0	+	+	+	+	+	+	+	+	0	+
g2100.t1	Proteinase inhibitor I25 and Proteinase inhibitor I29 and Peptidase C1A domain containing protein	Steinernema carpocapsae	6.4e-162	TKR61494	481.1	PF08246.13, PF00112.24	Inhibitor_I29, Peptidase_C1	5.94	+	+	+	+	+	+	+	+	+	+	+	+	+	+	+
g4757.t1	peptidase family M13	Enterobius vermicularis	4.6e-60	VDD92003	233.032	PF05649.14, PF01431.22	Peptidase_M13_N, Peptidase_M13	5.89	+	+	+	+	+	+	+	+	+	+	+	+	+	+	+
g1935.t1	hypothetical protein FO519_000325	Halicephalobus sp. NKZ332	1.5e-110	KAE9556440	360.533	PF00085.21, PF04777.14	Thioredoxin, Evr1_Alr	5.58	+	+	+	+	+	+	+	+	+	+	+	+	+	+	+
g3114.t1	Protein CBR-FBL-1	Toxocara canis	0	KHN78152	997.653	PF12662.8, PF07645.16, PF07645.16, PF07645.16, PF07645.16, PF07645.16, PF07645.16, PF07645.16, PF12662.8	cEGF, EGF_CA, EGF_CA, EGF_CA, EGF_CA, EGF_CA, EGF_CA, EGF_CA, cEGF	5.54	+	+	+	+	+	+	+	+	+	+	+	+	+	+	+
g11517.t1	leucine Rich Repeat family protein	Acanthocheilonema viteae	0	VBB28104	904.434	PF13855.7, PF13855.7, PF13855.7, PF13855.7, PF13516.7, PF13855.7, PF13855.7, PF13855.7, PF13855.7, PF13855.7, PF13855.7	LRR_8, LRR_8, LRR_8, LRR_8, LRR_6, LRR_8, LRR_8, LRR_8, LRR_8, LRR_8, LRR_8	5.43	+	+	+	+	+	+	+	+	+	+	+	+	+	+	+
g9093.t1	Sushi, von Willebrand factor type A, EGF and pentraxin domain-containing protein 1	Halicephalobus sp. NKZ332	0	KAE9552676	1300.8	PF00084.21, PF00084.21, PF00084.21, PF00084.21, PF00084.21, PF00084.21, PF00084.21	Sushi, Sushi, Sushi, Sushi, Sushi, Sushi, Sushi	4.91	+	0	+	+	+	+	+	+	+	+	+	+	+	+	+
g9093.t2	Sushi, von Willebrand factor type A, EGF and pentraxin domain-containing protein 1	Halicephalobus sp. NKZ332	0	KAE9552676	1320.45	PF00084.21, PF00084.21, PF00084.21, PF00084.21, PF00084.21, PF00084.21, PF00084.21	Sushi, Sushi, Sushi, Sushi, Sushi, Sushi, Sushi	4.91	+	0	+	+	+	+	+	+	+	+	+	+	+	+	+
g87.t1	Sulfhydryl oxidase	Halicephalobus sp. NKZ332	0	KAE9556440	758.829	PF00085.21, PF04777.14	Thioredoxin, Evr1_Alr	4.4	+	+	+	+	+	+	+	+	+	+	+	+	+	+	+
g13514.t1	unnamed protein product, partial	Nippostrongylus brasiliensis	1.5e-143	VDL75668	464.537	PF00201.19	UDPGT	4.4	+	+	+	+	+	+	+	+	+	+	+	+	+	+	+
g15425.t1	Protein CBG28007	Halicephalobus sp. NKZ332	1.8e-27	KAE9549843	127.487	PF01549.25, PF01549.25, PF01549.25, PF01549.25	ShK, ShK, ShK, ShK	3.95	+	+	+	+	+	+	+	+	+	+	+	+	+	+	+
g4281.t1	SRCR domain and Parallel beta-helix repeat and Pectin lyase fold/virulence factor domain and Pectin lyase fold domain and C-type lectin-like domain and C-type lectin fold domain and SRCR-like domain-containing protein	Ancylostoma ceylanicum	0	EYC44990	1583.54	PF00530.19, PF00530.19	SRCR, SRCR	3.76	+	+	+	+	+	+	+	+	+	+	+	+	+	+	+
g551.t1	a-macroglobulin complement component	Toxocara canis	0	VDM23426	1038.87	PF01835.20, PF17791.2, PF07703.15, PF00207.23, PF07678.15, PF07677.15	MG2, MG3, A2M_BRD, A2M, TED_complement, A2M_recep	3.49	+	+	+	+	0	+	+	+	+	+	+	+	+	+	+
g7119.t1	Leucine rich repeat 5-containing protein	Strongyloides ratti	4.1e-67	XP_024507853	235.343	PF13306.7, PF04500.17	LRR_5, FLYWCH	3.49	+	0	+	+	+	+	+	+	+	+	+	+	+	+	+
g11082.t1	Lysosomal alpha-mannosidase	Toxocara canis	0	KHN87470	972.23	PF01074.23, PF09261.12, PF07748.14	Glyco_hydro_38N, Alpha-mann_mid, Glyco_hydro_38C	1.92	+	+	+	+	+	+	+	+	+	+	+	+	+	+	+
Reference:
[1] Li Y, Wang K, Xie H, Wang D-W, Xu C-L, Huang X, et al. Cathepsin B cysteine proteinase is essential for the development and pathogenesis of the plant parasitic nematode Radopholus similis. Int J Biol Sci. 2015; 11:1073-87.
[2] Haegeman A, Jacob J, Vanholme B, Kyndt T, Gheysen G. A family of GHF5 endo-1,4-beta-glucanases in the migratory plant-parasitic nematode Radopholus similis. Plant Pathol. 2008; 57:581-90.
[3] Wang K, Li Y, Huang X, Wang D-W, Xu C-L, Xie H. The cathepsin S cysteine proteinase of the burrowing nematode Radopholus similis is essential for the reproduction and invasion. Cell Biosci. 2016; 6:39.
[4] Huang X, Xu C-L., Chen Q-Z, Chen C, Xie H. Cloning and characterization of the first serine carboxypeptidase from a plant parasitic nematode, Radopholus similis. Sci Rep. 2017; 7:4815.
[5] Li Y, Wang K, Xie H, Wang Y-T, Wang D-W, Xu C-L, et al. A nematode calreticulin, Rs-CRT, is a key effector in reproduction and pathogenicity of Radopholus similis. PLoS ONE. 2015; 10: e0129351.
[6] Haegeman A, Vanholme B, Gheysen G. Characterization of a putative endoxylanase in the migratory plant-parasitic nematode Radopholus similis. Mol Plant Pathol. 2009; 10:389-01.
