# Supplementary material for: Targeted transcriptomics reveals signatures of large-scale independent origins and concerted regulation of effector genes in Radopholus similis
Source: PLoS Pathog. 2021 Nov 8;17(11):e1010036. doi: 10.1371/journal.ppat.1010036 (PMC8601627; doi:10.1371/journal.ppat.1010036)
Supplement: S3 Table — This list comprises genes herein validated in the nematode esophageal glands, as well as homologues of known effector genes of other plant-parasitic nematodes. (XLSX) [file ppat.1010036.s003.xlsx]

## Sheet: S3 Table
S3 Table. List of candidate effector genes of Radopholus similis used for promoter motif discover.
This list comprises genes herein validated in the nematode esophageal glands, as well as homologues of known effector genes of other plant-parasitic nematodes.
Transcript ID	Experimentally validated in the glands of R. similis	Reference
g4814.t1	Yes	This study
g460.t1	Yes	This study
g15237.t1	Yes	This study
g14608.t1	Yes	This study
g13505.t1	Yes	This study
g11934.t1	Yes	This study
g10597.t1	Yes	This study
g9016.t1	Yes	This study
g5306.t1	Yes	This study
g14603.t1	Yes	This study
g10323.t1	Yes	This study
g2910.t1	Yes	This study
g10498.t1	Yes	This study
g4420.t1	Yes	This study
g1733.t1	Yes	This study
g8454.t1	Yes	This study
g3018.t1	Yes	This study
g14271.t1	Yes	This study
g13627.t1	Yes	This study
g2281.t1	Yes	This study
g11602.t1	Yes	This study
g7057.t1	Yes	This study
g4680.t1	Yes	This study
g11095.t1	Yes	This study
g8376.t1	Yes	This study
g3015.t1	Yes	This study
g11661.t1	Yes	[1]
g11448.t1	Yes	[1]
g1192.t1	Yes	[1]
g3533.t1	Yes	[2]
g907.t1	-
g12550.t1	-
g15583.t1	-
g1651.t1	-
g1765.t1	-
g2330.t1	-
g2332.t1	-
g10410.t1	-
g10421.t1	-
g4459.t1	-
g5447.t1	-
g4113.t1	-
g9137.t1	-
g12500.t1	-
g762.t1	-
g301.t1	-
g8244.t1	-
g8243.t1	-
g8245.t1	-
g12129.t1	-
g9066.t1	-
g8754.t1	-
g13515.t1	-
g15208.t1	-
g12522.t1	-
g4791.t1	-
g5087.t1	-
g12796.t1	-
g11866.t1	-
g11090.t1	-
g11601.t1	-
g4692.t1	-
g12588.t1	-
g3806.t1	-
g13783.t1	-
g15328.t1	-
g15327.t1	-
g12088.t1	-
g4312.t1	-
g6652.t1	-
g6689.t1	-
g5969.t1	-
g5965.t1	-
g4709.t1	-
g2433.t1	-
g8918.t1	-
g8738.t1	-
g3328.t1	-
g12616.t1	-
g14675.t1	-
g8875.t1	-
g5508.t1	-
g7970.t1	-
Reference:
[1] Haegeman A, Jacob J, Vanholme B, Kyndt T, Gheysen G. A family of GHF5 endo-1,4-beta-glucanases in the migratory plant-parasitic nematode Radopholus similis. Plant Pathol. 2008; 57:581-90.
[2] Haegeman A, Vanholme B, Gheysen G. Characterization of a putative endoxylanase in the migratory plant-parasitic nematode Radopholus similis. Mol Plant Pathol. 2009; 10:389-01.
