# Supplementary material for: Targeted transcriptomics reveals signatures of large-scale independent origins and concerted regulation of effector genes in Radopholus similis
Source: PLoS Pathog. 2021 Nov 8;17(11):e1010036. doi: 10.1371/journal.ppat.1010036 (PMC8601627; doi:10.1371/journal.ppat.1010036)
Supplement: S4 Table — (XLSX) [file ppat.1010036.s004.xlsx]

## Sheet: S4 Table
S4 Table. List of 109 genes coding predictive secreted proteins associated with the subventral gland cell Rs-SUG box in Radopholus similis.
Gene ID	Motif 1	Motif 2	Description	PFAM domain	PFAM annotation
g10055.t1	CTGAACAAAC		---NA---
g10056.t1	CTGAACAAAC		putative esophageal gland cell secretory protein 2	PF01549.25	ShK
g10324.t1	CTGAGCAAAC	CTGTGCAAAC	pectate lyase 1	PF03211.14	Pectate_lyase
g10568.t1	CTGTGCAAAC		---NA---
g10620.t1	CTGCGCAAAC		---NA---
g10860.t1	CTGTGCAAAC		O-acetyl-ADP-ribose deacetylase	PF01661.22	Macro
g11089.t1	CTGTTCAAAC	CTGTTCAAAC	---NA---
g11090.t1	CTGTTCAAAC	CTGTTCAAAC	VAP1 protein	PF00188.27	CAP
g11095.t1	CTGCTCAAAC		---NA---
g11317.t1	CTGCGCAAAC		hypothetical protein FO519_006742
g11369.t1	CTGAGCAAAC		---NA---
g11406.t1	CTGAACAAAC		Flavin-containing monooxygenase	PF01549.25, PF01549.25, PF00743.20, PF13738.7	ShK, ShK, FMO-like, Pyr_redox_3
g11646.t1	CTGATCAAAC		---NA---
g11866.t1	CTGCGCAAAC	CTGAACAAAC	VAP1 protein	PF00188.27, PF00089.27	CAP, Trypsin
g12066.t1	CTGCGCAAAC		hypothetical protein FO519_006585
g12083.t1	CTGTGCAAAC		family 16 glycosylhydrolase	PF00722.22	Glyco_hydro_16
g12088.t1	CTGAACAAAC		esophageal gland-localized secretory protein 12
g12500.t1	CTGATCAAAC	CTGCACAAAC	pectate lyase 1	PF03211.14	Pectate_lyase
g12527.t1	CTGCGCAAAC		---NA---
g12533.t1	CTGTGCAAAC		hypothetical protein Y032_0003g1408	PF01400.25	Astacin
g12727.t1	CTGCTCAAAC		Glycoside hydrolase, family 35 and Galactose-binding domain-like and Glycoside hydrolase, catalytic domain and Glycoside hydrolase, superfamily domain and Beta-galactosidase 1-like family-containing protein	PF01301.20	Glyco_hydro_35
g13134.t1	CTGAGCAAAC		Proteinase inhibitor I2, Kunitz metazoa domain and Chitin binding domain and EB domain and Cysteine-rich repeat and Lustrin, cysteine-rich repeated domain-containing protein	PF14625.7, PF14625.7, PF00014.24	Lustrin_cystein, Lustrin_cystein, Kunitz_BPTI
g13229.t1	CTGCGCAAAC		---NA---
g13641.t1	CTGAGCAAAC		---NA---
g13771.t1	CTGATCAAAC		---NA---
g13797.t1	CTGTTCAAAC		zinc metalloproteinase nas-4	PF01549.25, PF01549.25	ShK, ShK
g13906.t1	CTGTTCAAAC		astacin-like metalloendopeptidase	PF01400.25	Astacin
g13943.t1	CTGCTCAAAC		Collagen alpha-1(XII) chain	PF00092.29, PF00092.29	VWA, VWA
g14221.t1	CTGAGCAAAC		---NA---
g14221.t2	CTGAGCAAAC		---NA---
g14463.t1	CTGCTCAAAC		putative effector protein	PF01764.26	Lipase_3
g14608.t1	CTGCGCAAAC		VAP1 protein	PF00188.27	CAP
g14979.t1	CTGTGCAAAC		glycosyl hydrolase, family 18	PF00704.29	Glyco_hydro_18
g14983.t1	CTGTTCAAAC		FAD-binding protein	PF01565.24, PF04030.15	FAD_binding_4, ALO
g15042.t1	CTGAACAAAC		glucuronoarabinoxylan endo-1,4-beta-xylanase	PF09478.11, PF02055.17, PF17189.5	CBM49, Glyco_hydro_30, Glyco_hydro_30C
g15208.t1	CTGTGCAAAC		glucuronoarabinoxylan endo-1,4-beta-xylanase	PF02055.17, PF17189.5	Glyco_hydro_30, Glyco_hydro_30C
g15346.t1	CTGAGCAAAC		putative effector protein	PF00112.24	Peptidase_C1
g15583.t1	CTGCTCAAAC		beta-1,4-endoglucanase-1 precursor	PF00150.19	Cellulase
g15616.t1	CTGAGCAAAC		---NA---	PF13202.7, PF13202.7	EF-hand_5, EF-hand_5
g1651.t1	CTGTTCAAAC	CTGCGCAAAC	beta-1,4-endoglucanase-1 precursor	PF00150.19	Cellulase
g1667.t1	CTGCGCAAAC		---NA---
g1765.t1	CTGTTCAAAC		beta,1-4 endoglucanase-1 precursor	PF00150.19	Cellulase
g1881.t1	CTGAACAAAC		PHB depolymerase family esterase	PF10503.10	Esterase_PHB
g2077.t1	CTGCGCAAAC		---NA---
g2250.t1	CTGTTCAAAC		acetylcholinesterase 3	PF00135.29	COesterase
g2329.t1	CTGTTCAAAC		EF-hand domain-containing protein	PF13202.7, PF13202.7	EF-hand_5, EF-hand_5
g2338.t1	CTGAGCAAAC		carboxylesterase family protein	PF00135.29	COesterase
g2627.t1	CTGATCAAAC		---NA---
g2627.t2	CTGATCAAAC		---NA---
g3042.t1	CTGCGCAAAC		hypothetical protein FO519_000827	PF00057.19, PF00057.19, PF00057.19	Ldl_recept_a, Ldl_recept_a, Ldl_recept_a
g3233.t1	CTGAACAAAC		---NA---
g3277.t1	CTGAACAAAC		catalase isoform X1	PF00199.20, PF06628.13	Catalase, Catalase-rel
g36.t1	CTGAACAAAC		---NA---
g3635.t1	CTGCGCAAAC		---NA---
g4104.t1	CTGAGCAAAC		hypothetical protein L596_010728	PF02230.17	Abhydrolase_2
g4113.t1	CTGAACAAAC		pectate lyase	PF03211.14	Pectate_lyase
g4158.t1	CTGAACAAAC		---NA---
g4216.t1	CTGATCAAAC		ShK domain-containing protein	PF01549.25, PF01549.25, PF01549.25	ShK, ShK, ShK
g4323.t1	CTGAGCAAAC		---NA---
g4459.t1	CTGTTCAAAC		pectate lyase	PF03211.14	Pectate_lyase
g448.t1	CTGTTCAAAC		cellulose binding domain-containing protein	PF03664.14	Glyco_hydro_62
g4505.t1	CTGAGCAAAC		LBP / BPI / CETP family protein	PF01273.26, PF02886.18, PF02886.18	LBP_BPI_CETP, LBP_BPI_CETP_C, LBP_BPI_CETP_C
g4534.t1	CTGAACAAAC		---NA---
g4568.t1	CTGAGCAAAC	CTGTGCAAAC	arabinogalactan endo-1,4-beta-galactosidase	PF07745.14	Glyco_hydro_53
g460.t1	CTGTGCAAAC		pectate lyase	PF03211.14, PF10321.10	Pectate_lyase, 7TM_GPCR_Srt
g4611.t1	CTGCGCAAAC		UDP-glucuronosyltransferase 2C1-like isoform X2	PF00201.19	UDPGT
g4612.t1	CTGCGCAAAC		---NA---
g4616.t1	CTGAACAAAC		Protein CBG03105	PF01549.25, PF01549.25	ShK, ShK
g4810.t1	CTGCTCAAAC		short-chain dehydrogenase	PF00106.26	adh_short
g4810.t2	CTGCTCAAAC		short-chain dehydrogenase	PF00106.26	adh_short
g4814.t1	CTGTTCAAAC	CTGAGCAAAC	beta,1-4 endoglucanase-1 precursor	PF00150.19	Cellulase
g5087.t1	CTGAACAAAC		VAP1 protein	PF00188.27	CAP
g51.t1	CTGCTCAAAC		---NA---
g52.t1	CTGCTCAAAC		---NA---
g5304.t1	CTGTGCAAAC		---NA---
g5649.t1	CTGTGCAAAC		---NA---
g5879.t1	CTGTGCAAAC		cytochrome b5-like protein	PF00173.29	Cyt-b5
g5904.t1	CTGTTCAAAC		hypothetical protein CRE_11066
g5963.t1	CTGTTCAAAC	CTGCGCAAAC	Metridin ShK toxin domain containing protein	PF01549.25, PF01549.25, PF01549.25, PF01549.25, PF01549.25	ShK, ShK, ShK, ShK, ShK
g5963.t2	CTGTTCAAAC	CTGCGCAAAC	hypothetical protein FO519_001737	PF01549.25, PF01549.25, PF01549.25, PF01549.25	ShK, ShK, ShK, ShK
g6348.t1	CTGTTCAAAC		---NA---
g6447.t1	CTGAGCAAAC		hypothetical protein Y032_0223g2688	PF01683.19, PF01683.19, PF01683.19	EB, EB, EB
g6453.t1	CTGTTCAAAC		Hypothetical protein SRAE_1000068100
g6688.t1	CTGCTCAAAC		hypothetical protein FO519_006946	PF01549.25, PF01549.25, PF01549.25	ShK, ShK, ShK
g6844.t1	CTGTGCAAAC		Sema domain and Immunoglobulin-like fold domain and WD40/YVTN repeat-like-containing domain and Plexin-like fold repeat-containing protein	PF01403.20	Sema
g7174.t1	CTGTTCAAAC		---NA---
g7309.t1	CTGCTCAAAC		speckle-type POZ protein	PF00651.32	BTB
g738.t1	CTGAACAAAC		Carboxylic ester hydrolase	PF00135.29	COesterase
g7564.t1	CTGATCAAAC		---NA---
g7737.t1	CTGTTCAAAC		---NA---
g7737.t2	CTGTTCAAAC		---NA---
g789.t1	CTGAGCAAAC		---NA---
g8195.t1	CTGTGCAAAC		---NA---
g8243.t1	CTGTTCAAAC		expansin B3	PF09478.11, PF03330.19	CBM49, DPBB_1
g8244.t1	CTGTTCAAAC		expansin B3	PF03330.19	DPBB_1
g8423.t1	CTGTTCAAAC		FAD-binding protein	PF01565.24, PF04030.15	FAD_binding_4, ALO
g8662.t1	CTGTGCAAAC		Peptidase_M28 domain-containing protein	PF04389.18	Peptidase_M28
g8738.t1	CTGTGCAAAC		glycoside hydrolase family 32 protein	PF00251.21, PF08244.13	Glyco_hydro_32N, Glyco_hydro_32C
g8831.t1	CTGTTCAAAC		C-type lectin-like	PF00059.22	Lectin_C
g8860.t1	CTGCGCAAAC		carboxylesterase family protein	PF00135.29	COesterase
g8865.t1	CTGAACAAAC		---NA---
g9020.t1	CTGATCAAAC		glucuronoarabinoxylan endo-1,4-beta-xylanase	PF17189.5	Glyco_hydro_30C
g9156.t1	CTGAGCAAAC		---NA---
g9466.t1	CTGAGCAAAC		hypothetical protein FL83_21058, partial	PF13930.7	Endonuclea_NS_2
g9467.t1	CTGAGCAAAC		---NA---
g9620.t1	CTGTGCAAAC		hypothetical protein FO519_002737
g9635.t1	CTGATCAAAC		---NA---
g9690.t1	CTGAACAAAC		---NA---
g9861.t1	CTGAGCAAAC		Thyroglobulin type-1 domain and Proteinase inhibitor I2, Kunitz metazoa domain-containing protein	PF00014.24	Kunitz_BPTI
