# Supplementary material for: Targeted transcriptomics reveals signatures of large-scale independent origins and concerted regulation of effector genes in Radopholus similis
Source: PLoS Pathog. 2021 Nov 8;17(11):e1010036. doi: 10.1371/journal.ppat.1010036 (PMC8601627; doi:10.1371/journal.ppat.1010036)
Supplement: S5 Table — (XLSX) [file ppat.1010036.s005.xlsx]

## Sheet: S5 Table
S5 Table. List of primers used in this study.
Primer codes	Primers
In situ hybridizarion probes and RT-PCR
g11661.t1_ISH_F	ATGCTTAGCCTGTTCCTTTTGCC
g11661.t1_ISH_R	ATGATCACGTAGATGCCCTCCGCGATG
g460.t1_ISH_F	GACAAGGTGTTCCAGCACAA
g460.t1_ISH_R	TGCTCACTTGGATGTTGGAG
g15237.t1_ISH_F	GGCGGAAAGTTCACCTTCTA
g15237.t1_ISH_R	GTAGGCGATTTTGACGCATT
g11934.t1_ISH_F	AAAAGAGGGAGGCGAAGATG
g11934.t1_ISH_R	TCGCAGGCTTTTCACTTTCT
g4814.t1_ISH_F	ACTTTCTTCGCCATGGTGTC
g4814.t1_ISH_R	CGATGCCACTCGAGTATTTG
g7185.t1_ISH_F	CAAATGATCGAGCTGGGATT
g7185.t1_ISH_R	CAAGTCGGCGATTGAGTTTT
g762.t1_ISH_F	GGCATCTTCACCTTCTACGG
g762.t1_ISH_R	TCCGGACACTGGTTGTTGAT
g9100.t1_ISH_F	TTGCGGAAAAATACGGAAAG
g9100.t1_ISH_R	CTGCTGCTGATTCTGGCTTA
g11090.t1_ISH_F	AGAACGTGTGGACAATGTGG
g11090.t1_ISH_R	AGCTCAGAATGGTGCTCTCC
g12616.t1_ISH_F	CCTTCGAGTCGTTCCTGTTC
g12616.t1_ISH_R	CAGCTTGGAGATGGAGACG
g8831.t1_ISH_F	AGCATCGACAGTGCACAGAG
g8831.t1_ISH_R	TGGATCGACACAAAATCAGC
g15327.t1_ISH_F	TCATCCGCACTCCTTCTTCT
g15327.t1_ISH_R	ATGGTCTCCAATTCCCAGTG
g14608.t1_ISH_F	GTGTTTGTGCTCTGCGTCAT
g14608.t1_ISH_R	GGTGGCGTCGTATTTCAGTT
g13505.t1_ISH_F	CCCAATGGTGGAGATCATGG
g13505.t1_ISH_R	ATTTGTTCCGCTGGTCACTT
g5447.t1_ISH_F	GTTCGGCTGTTTTGCTCTTC
g5447.t1_ISH_R	TCCTTCTCGTTTTCCGTTGT
g10597.t1_ISH_F	GATAAACACGGGCAGCATCT
g10597.t1_ISH_R	TCGCCCAGAAAGAGTGCTAT
g6688.t1_ISH_F	AAGAAGGGCAGACAGAACGA
g6688.t1_ISH_R	AAATGCTTCGACTCGTGGTC
g4323.t1_ISH_F	GAGCAGTTCGTCCAGTTCAA
g4323.t1_ISH_R	CAGCTCGTAGCCGATCTTTC
g36.t1_ISH_F	GGGGAACAGATCGAAGAACA
g36.t1_ISH_R	GCGAACTTGTGGCTGAGTTG
g448.t1_ISH_F	TCAAGAACAACATCGGCAAC
g448.t1_ISH_R	CTCAAACAGGGCGAACTTGT
g5304.t1_ISH_F	AGCTCACTGCTGCCCATATT
g5304.t1_ISH_R	CCTTCAGTTTCCGCTTCAAC
g7174.t1_ISH_F	GAACAATTTTGCCGCACTTT
g7174.t1_ISH_R	CACCAAAGAGCCCAAGTCAT
g10055.t1_ISH_F	CAAGGTCAATGCAGACGAGA
g10055.t1_ISH_R	GTATTTGTCGTTGGCGTCCT
g12083.t1_ISH_F	AAGCTGCCCTCCACTGTTTA
g12083.t1_ISH_R	TAGAAGGGGGAGCTGTTGAA
g12527.t1_ISH_F	GCAAAATCAAAAACGGAAGC
g12527.t1_ISH_R	ACTGGTTGCACTCCTTGTCC
g15208.t1_ISH_F	AAGGTCATCACTGCCGAATC
g15208.t1_ISH_R	CTCGTTGTAGTGCTCCGTCA
g9016.t1_ISH_F	GAAGAAATGGGTGCTCCAGA
g9016.t1_ISH_R	GTTTCTTGCGTTCAAGTTCG
g5306.t1_ISH_F	ACTCAACATTGGTGCTGCTG
g5306.t1_ISH_R	CTAGCCACAAATTCCGCACT
g14603.t1_ISH_F	TTCGGTGAGCTGATTGACAC
g14603.t1_ISH_R	ACTCCAAATGGCCGTAGATG
g10323.t1_ISH_F	GCATCTCACTGTGCGTCAAT
g10323.t1_ISH_R	TCACCACTCCGTTGAAGATG
g11218.t1_ISH_F	AGGGACCAATCTGAGGGACT
g11218.t1_ISH_R	CAGTCGACGATCTGCTGGTT
g10058.t1_ISH_F	GAGTGCTCCGTCAAAGTGGT
g10058.t1_ISH_R	CAGAGTGAAGAGCAGCATGG
g4313.t1_ISH_F	CTCTAGCGCCAAAAAGTGCT
g4313.t1_ISH_R	TTTGGGTCTGCATTTTCTCC
g4159.t1_ISH_F	AGGATGAGGAGGAACCGATG
g4159.t1_ISH_R	TTGTTGATGACGATCGGGTA
g2910.t1_ISH_F	AGCTATGAGCAGAGGGTGGA
g2910.t1_ISH_R	GTTTGCTCGTCCATTTTGGT
g1650.t1_ISH_F	CTGCTCTTCTTCGGCTCTGT
g1650.t1_ISH_R	CTTTCTGCGCCCATAAGTGT
g10498.t1_ISH_F	GCAAAGTTGGAGCACAGTGA
g10498.t1_ISH_R	CTTCTGCTCCTTTGGCTTTG
g7379.t1_ISH_F	ATTCCAAATGTGCTGCCTTC
g7379.t1_ISH_R	CAGAAGGAAAAGGGTGTTCG
g940.t1_ISH_F	AACAGCAGCAAAGCCAGTTT
g940.t1_ISH_R	TACCGCCTCTTTGGCTACTG
g1612.t1_ISH_F	AAGCATCTGAGCAAGGAGGA
g1612.t1_ISH_R	CTGTTGCAATTTCTGGAGCA
g4420.t1_ISH_F	CACTTGATTGCCCTGGTCTG
g4420.t1_ISH_R	TGCTTCCTCTGCTCCAGGTA
g1733.t1_ISH_F	GGAGCAGAAGCAAAAGTGGA
g1733.t1_ISH_R	TATTGTGGCCTCTGCCTCTT
g8454.t1_ISH_F	ATGCGTCATTCTGTTGTGCT
g8454.t1_ISH_R	CACAACTCCATTCCCAAGGT
g7597.t1_ISH_F	TTGCTGCTGCTCTTCTCCTT
g7597.t1_ISH_R	ACATCGCAGTCAGTCACACC
g13332.t1_ISH_F	CTGTTGTGCTGCTTCGTGTT
g13332.t1_ISH_R	GAAGAAGATGCCTGGCTTTG
g3018.t1_ISH_F	ACGGCCGAATGTACAATGTT
g3018.t1_ISH_R	TTTGCTCATCGCTGTCAATC
g14271.t1_ISH_F	CGTTCATGAAGAGGATGCAA
g14271.t1_ISH_R	GCCCACAAAATTCCATTGAT
g5422.t1_ISH_F	TACTGTTCAAACGGCGAGTG
g5422.t1_ISH_R	GCATTGGTCCACTCTGGATT
g9088.t1_ISH_F	CGTCAAGTACGGCATCAAGA
g9088.t1_ISH_R	GAACATTCCGCACAAGTTCA
g13627.t1_ISH_F	ATGAAATTCCTGCGTTTGC
g13627.t1_ISH_R	AAAATGCACGTCCCGTAGTC
g2281.t1_ISH_F	AAGCAGTCCCTGCAGACAGA
g2281.t1_ISH_R	AACTGCGCGTACTTCTGCTT
g12860.t1_ISH_F	CCGTTATAGGGCGAATTCAA
g12860.t1_ISH_R	CGCTGTACACGTGCAAATTC
g11602.t1_ISH_F	ATGAATCCCCACTCGCTGTT
g11602.t1_ISH_R	CTGTTCGCTCGCAGTTTCTT
g6519.t1_ISH_F	CCTGTTCTTCCTCACCTTGG
g6519.t1_ISH_R	ACGACCACGGAAAAATCCAC
g51.t1_ISH_F	CAGAATGTGCCGAACGTGTA
g51.t1_ISH_R	TATTGCTGCACCATTCCGTA
g1157.t1_ISH_F	ACCCAAATGTGCCAAGATTC
g1157.t1_ISH_R	TTTGCTGCTTCAAACACTGC
g7369.t1_ISH_F	TTTATTCCTCCACCAAACGA
g7369.t1_ISH_R	CAACACATACCGGATGCACT
g3272.t1_ISH_F	TGGAAAAAGGAGCAAACCAC
g3272.t1_ISH_R	TTCTTGGCGACGTTTCTTTT
g7057.t1_ISH_F	AGAATCAGTGGCATCCAAGC
g7057.t1_ISH_R	TCATTCAGGTGCTTGTCGAG
g9017.t1_ISH_F	GCTTATCAACATGGCGGATT
g9017.t1_ISH_R	TTGTGCCCATAAGCAAATGA
g4680.t1_ISH_F	TGGTGCTGATGCAGAGTTTC
g4680.t1_ISH_R	TCATTTCGCTCATCACGTTC
g10049.t1_ISH_F	GAAAGTGTGGTGGCACTCAA
g10049.t1_ISH_R	CATATCTGCGCGATGCTTTA
g14481.t1_ISH_F	CTTTTGACCCTGTGCACCTT
g14481.t1_ISH_R	TGGATGTTGCACAGAATGGT
g10861.t1_ISH_F	CTCCTGCTCCTCCTCCTCTT
g10861.t1_ISH_R	GTGCTGTTGGTCGTGGTG
g1808.t1_ISH_F	AGACAATGGCCAAACACTCC
g1808.t1_ISH_R	AGAAATGGCCAATTGTTTCG
g9103.t1_ISH_F	GCAGCTGAAAGATGGAAAGG
g9103.t1_ISH_R	CCAGCGTTTTCTTCACCAAT
g8689.t1_ISH_F	CAACGACAACAACCACCACT
g8689.t1_ISH_R	TCAGATTTTGGGCAGGAAGT
g8280.t1_ISH_F	GACTTCGTGGCCAACAGTCT
g8280.t1_ISH_R	GAGAGGCAACCGATGTGATT
g8853.t1_ISH_F	AGCAGTCCTTTCGTGCACTT
g8853.t1_ISH_R	GGCCTCTCCTTCTTTGGTTT
g11095.t1_ISH_F	CACTCCATCGTCTTCGCTTC
g11095.t1_ISH_R	CTGTTGTTGTTGTCGCGTTT
g12895.t1_ISH_F	CATCGCTTCTTCGTTTGACA
g12895.t1_ISH_R	TCGTACAGGAACGGGTTGAT
g5343.t1_ISH_F	CGAATTGCACTCCTCTTCCT
g5343.t1_ISH_R	GCAGTTGCGTTGAATTTGG
g13174.t1_ISH_F	TTCGATTTCAGCAGCCTTTT
g13174.t1_ISH_R	GGTTGCTGATATTGCGGATT
g14136.t1_ISH_F	AGGAGTGCAAATCGAAGTGG
g14136.t1_ISH_R	CCAGAGCACATTCAAGTCCA
g7493.t1_ISH_F	TGCACTGAATGGTTGGAAAA
g7493.t1_ISH_R	CCGATCAAGTCGTCCAATTT
g4898.t1_ISH_F	TAGACATCCGGAGGCAATTC
g4898.t1_ISH_R	TTTTATTGCCCGTTCCTGTC
g5235.t1_ISH_F	GTTTCCGAGCAGAAGCAGAA
g5235.t1_ISH_R	AGCGTGAACATGAACAGTGC
g11460.t1_ISH_F	AGTGCGATTCCTGCTGTTTT
g11460.t1_ISH_R	GGTCCACCATTTGAAGCACT
g13141.t1_ISH_F	TCAATGAAGTCGCCAAAGTG
g13141.t1_ISH_R	CACCTCCATGTCGATGTTCC
g8376.t1_ISH_F	AGAGTGCAAGCCCTACTCCA
g8376.t1_ISH_R	TTTGGCGTATTGGTTGTTGA
g2881.t1_ISH_F	AGTGCACATTTCACCCACAA
g2881.t1_ISH_R	CCATGCACTTTTTGGTGTTG
g489.t1_ISH_F	ACTATTTTCGCTGCCATCGT
g489.t1_ISH_R	CTTCATGCGGTGGTACATTG
g9415.t1_ISH_F	ATGTGCTGCAGTTGCTCATC
g9415.t1_ISH_R	ATCATATTCGGTGGGTCTGC
g4122.t1_ISH_F	CAAACTGGTCGTTCGTCTGA
g4122.t1_ISH_R	CCTAGCAATTGCCGAGAACT
g3015.t1_ISH_F	CATTTCGGCACTTTGTTCCT
g3015.t1_ISH_R	TGGGACGAGAATTGACACTG
g3686.t1_ISH_F	CCGATGAGTGGAAGTGGAGT
g3686.t1_ISH_R	TCTTCCTTGTCTCCCATTGC
g6688.t1_ISH_F	AAGAAGGGCAGACAGAACGA
g6688.t1_ISH_R	AAATGCTTCGACTCGTGGTC
g4323.t1_ISH_F	GAGCAGTTCGTCCAGTTCAA
g4323.t1_ISH_R	CAGCTCGTAGCCGATCTTTC
g36.t1_ISH_F	GGGGAACAGATCGAAGAACA
g36.t1_ISH_R	GCGAACTTGTGGCTGAGTTG
g448.t1_ISH_F	TCAAGAACAACATCGGCAAC
g448.t1_ISH_R	CTCAAACAGGGCGAACTTGT
g5304.t1_ISH_F	AGCTCACTGCTGCCCATATT
g5304.t1_ISH_R	CCTTCAGTTTCCGCTTCAAC
g7174.t1_ISH_F	GAACAATTTTGCCGCACTTT
g7174.t1_ISH_R	CACCAAAGAGCCCAAGTCAT
g10055.t1_ISH_F	CAAGGTCAATGCAGACGAGA
g10055.t1_ISH_R	GTATTTGTCGTTGGCGTCCT
g12083.t1_ISH_F	AAGCTGCCCTCCACTGTTTA
g12083.t1_ISH_R	TAGAAGGGGGAGCTGTTGAA
g12527.t1_ISH_F	GCAAAATCAAAAACGGAAGC
g12527.t1_ISH_R	ACTGGTTGCACTCCTTGTCC
g15208.t1_ISH_F	AAGGTCATCACTGCCGAATC
g15208.t1_ISH_R	CTCGTTGTAGTGCTCCGTCA
Rs α-tubulin_F	TCAACTACCAGCCGCCAACT
Rs α-tubulin_R	CCTTCCTCCATTCCCTCTCC
Carrot EF-1_F	TCAAGGATCTCAAGCGTGGTTATGT
Carrot EF-1_R	CAGCAATGTGGCAAGTGTGACAAT
PVX constructs and detection of transcripts in PVX-infected plants
g460.t1_PVX_F	gatatcATGCAAAGCGCTTCTTCAC
g460.t1_PVX_R	gatatcTTAGACCACTTTAACCGCGGAG
g15237.t1_PVX_F	gatatcATGTCAGCATTCGTGTCCG
g15237.t1_PVX_R	gatatcCTAGCAATTGATGTAGGTGATG
g12083.t1_PVX_F	gatatcATGCGCTGCTCCAAACGGC
g12083.t1_PVX_R	gatatcTCAATCGGCGAGACTGTACAC
g448.t1_PVX_F	gatatcATGGGCCGCATCCACTTCAC
g448.t1_PVX_R	gatatcCTAACAGTTGGAGTTGGTCTG
PVX-CP-F	TAGCACAACACAGCCCATAGG
PVX-CP-R	GGCAGCATTCATTTCAGCTTC
Nb_Tub-F	ATCGCATCCGAAAGCTTGCAG
NB_Tub-R	ACATCAACATTCAGAGCTCCATC
